# Supplementary material for: Association between glutamate transporter gene polymorphisms and obsessive-compulsive disorder/trait empathy in a Korean population
Source: PLoS One. 2018 Jan 5;13(1):e0190593. doi: 10.1371/journal.pone.0190593 (PMC5755803; doi:10.1371/journal.pone.0190593)
Supplement: S1 File — (XLSX) [file pone.0190593.s014.xlsx]

## Sheet: S1_Dataset
ID	rs2228622	rs3780412	rs301430	rs301434	rs3087879	rs301443	rs2228622.a1	rs2228622.a2	rs3780412.a1	rs3780412.a2	rs301430.a1	rs301430.a2	rs301434.a1	rs301434.a2	rs3087879.a1	rs3087879.a2	rs301443.a1	rs301443.a2	group	sex	age	Edu_yrs	Onset_age	Illness_dur	YBOCS_obs	YBOCS_comp	Y-BOCS_total	MADRS	IRI_PT	IRI_FS	IRI_EC	IRI_PD	IRI_total
1	GA	CT	TT	CT	GC	GG	G	A	C	T	T	T	C	T	G	C	G	A	OCD	Male	46	18	22	24	10	11	21	7	23	21	21	13	78
2	GG	TT	CC	TT	GG	GC	G	G	T	T	C	C	T	T	G	G	G	G	OCD	Female	61	12	17	44	13	12	25	19
3	GG	TT	TT	TT	GG	GG	G	G	T	T	T	T	T	T	G	G	G	G	OCD	Male	39	16	35	4	9	9	18	29
4	GG	TT	CT	CT	GG	CC	G	G	T	T	C	T	C	T	G	G	C	G	control	Female	19	12							21	17	20	15	73
5	GG	TT	CT	CT	GG	GC	G	G	T	T	C	T	C	T	G	G	G	G	control	Male	24	16							17	17	18	14	66
6	GG	TT	CC	TT	GG	CC	G	G	T	T	C	C	T	T	G	G	C	G	OCD	Female	22	12	16	6	19	19	38	35
7	GA	CT	CC	TT	GG	GG	G	A	C	T	C	C	T	T	G	G	G	A	OCD	Male	21	12	9	12	17	18	35	11	13	25	22	27	87
8	GG	TT	CC	TT	GG	CC	G	G	T	T	C	C	T	T	G	G	C	G	OCD	Male	27	12	16	11	14	16	30	26	10	19	16	18	63
9	GA	CT	CT	TT	GC	CC	G	A	C	T	C	T	T	T	G	C	C	A	control	Female	19	12							16	18	17	13	64
10	GA	CT	TT	CT	GC	GG	G	A	C	T	T	T	C	T	G	C	G	A	OCD	Male	56	18	18	38	7	7	14	18
11	GG	CT	CT	TT	GG	GG	G	G	C	T	C	T	T	T	G	G	G	G	control	Male	21	16							19	20	15	10	64
12	GG	TT	CC	TT	GG	GG	G	G	T	T	C	C	T	T	G	G	G	G	control	Female	19	13							14	19	16	12	61
13	GA	TT	CC	TT	GG	GC	G	A	T	T	C	C	T	T	G	G	G	A	control	Male	25	12
14	GG	TT	CC	TT	GG	GC	G	G	T	T	C	C	T	T	G	G	G	G	control	Female	21	15							19	24	24	19	86
15	GG	CT	CC	TT	GG	CC	G	G	C	T	C	C	T	T	G	G	C	G	control	Female	21	14							10	13	13	15	51
16	GA	CT	TT	CT	GC	GG	G	A	C	T	T	T	C	T	G	C	G	A	control	Male	23	16							20	14	12	16	62
17	GG	TT	CC	TT	GG	CC	G	G	T	T	C	C	T	T	G	G	C	G	OCD	Male	22	12	9	13	14	14	28	34	3	13	16	23	55
18	GA	CT	CC	TT	GG	GC	G	A	C	T	C	C	T	T	G	G	G	A	control	Male	21	14							12	15	13	14	54
19	GA	CT	CT	TT	CC	CC	G	A	C	T		T	T	T	C	C	C	A	OCD	Male	29	16	18	11	8	11	19	11
20	GG	TT	CC	TT	GG	CC	G	G	T	T	C	C	T	T	G	G	C	G	control	Male	22	12							13	14	12	16	55
21	GG	TT	CT	TT	GC	CC	G	G	T	T	C	T	T	T	G	C	C	G	OCD	Male	29	12	15	14	18	19	37	23	18	14	19	11	62
22	AA	CC	CT	TT	GC	GC	A	A	C	C	C	T	T	T	G	C	G	A	control	Female	19	12							17	16	13	14	60
23	GG	CT	CC	TT	GG	GC	G	G	C	T	C	C	T	T	G	G	G	G	OCD	Male	19	12	8	11	8	5	13	4	17	19	17	16	69
24	GA	CT	CC	TT	GG	GG	G	A	C	T	C	C	T	T	G	G	G	A	OCD	Male	19	12	18	1	12	13	25	19
25	GG	TT	CC	TT	GG	CC	G	G	T	T	C	C	T	T	G	G	C	G	OCD	Male	21	12	13	8	13	13	26	8
26	GG	TT	CC	TT	GG	GC	G	G	T	T	C	C	T	T	G	G	G	G	OCD	Male	24	12	19	5	16	15	31	12
27	GG	TT	CT	CT	GG	GC	G	G	T	T	C	T	C	T	G	G	G	G	OCD	Male	39	18	35	4	9	13	22	34
28	AA	CC	CT	TT	GC	GC	A	A	C	C	C	T	T	T	G	C	G	A	OCD	Male	35	16	29	6	10	11	21	9
29	GG	TT	CT	TT	GG	GC	G	G	T	T	C	T	T	T	G	G	G	G	control	Male	21	12							10	14	18	20	62
30	GG	TT	TT	CT	GG	GC	G	G	T	T	T	T	C	T	G	G	G	G	control	Male	26	14							16	15	18	8	57
31	GG	TT	CC	TT	GG	CC	G	G	T	T	C	C	T	T	G	G	C	G	control	Male	23	12							12	16	13	13	54
32	GG	TT	CC	TT	GG	CC	G	G	T	T	C	C	T	T	G	G	C	G	control	Male	21	14							19	6	16	15	56
33	AA	CC	CT	TT	GC	GC	A	A	C	C	C	T	T	T	G	C	G	A	OCD	Male	19	12	15	4	14	14	28	27	7	14	11	23	55
34	GA	CT	CT	TT	GG	GC	G	A	C	T	C	T	T	T	G	G	G	A	control	Female	22	14							18	13	16	15	62
35	GA	CT	CC	TT	GG	CC	G	A	C	T	C	C	T	T	G	G	C	A	OCD	Male	22	12	15	7	15	15	30	22
36	GA	CT	CT	TT	GG	GG	G	A	C	T	C	T	T	T	G	G	G	A	OCD	Male	19	9	15	4	13	15	28	8
37	GA	CT	CT	TT	GC	CC	G	A	C	T	C	T	T	T	G	C	C	A	control	Female	19	13							16	17	12	14	59
38	AA	CT	CC	TT	GG	CC	A	A	C	T	C	C	T	T	G	G	C	A	control	Female	19	13							12	21	16	13	62
39	GA	CT	CC	TT	GG	GC	G	A	C	T	C	C	T	T	G	G	G	A	control	Male	22	13
40	GG	TT	CT	TT	GG	GC	G	G	T	T	C	T	T	T	G	G	G	G	control	Male	22	16							15	9	8	11	43
41	GG	TT	CT	TT	GG	GG	G	G	T	T	C	T	T	T	G	G	G	G	control	Male	25	16
42	GA	CT	CC	TT	GG	GG	G	A	C	T	C	C	T	T	G	G	G	A	control	Male	27	15
43	GG	TT	CC	TT	GG	CC	G	G	T	T	C	C	T	T	G	G	C	G	control	Female	22	15							11	15	13	16	55
44	GA	CT	CC	TT		GC	G	A	C	T	C	C	T	T			G	A	OCD	Female	41	12	32	9	13	16	29	17	15	8	17	17	57
45	GG	TT	TT	TT	GG	GG	G	G	T	T	T	T	T	T	G	G	G	G	control	Female	22	15							18	19	21	14	72
46	GA	CT	TT	CT	GG	GC	G	A	C	T	T	T	C	T	G	G	G	A	control	Male	21	14							25	11	19	12	67
47	GG	TT	CT	CT	GG	CC	G	G	T	T	C	T	C	T	G	G	C	G	OCD	Male	47	12	15	32	15	13	28	32
48	AA	CC	TT	TT	CC	CC	A	A	C	C	T	T	T	T	C	C	C	A	control	Male	23	16							22	23	21	10	76
49	GA	CT	CT	TT	GC	CC	G	A	C	T	C	T	T	T	G	C	C	A	OCD	Female	21	16	17	4	20	17	37	35	8	18	9	22	57
50	GG	TT	CC	TT	GG	GG	G	G	T	T	C	C	T	T	G	G	G	G	control	Female	23	16
51	GA	CT	CC	TT	GG	CC	G	A	C	T	C	C	T	T	G	G	C	A	OCD	Male	31	16	10	21	10	12	22	19	15	11	15	17	58
52	GG	TT	CC	TT	GG	CC	G	G	T	T	C	C	T	T	G	G	C	G	control	Male	19	12							16	11	19	14	60
53	GG	TT	CC	TT	GG	CC	G	G	T	T	C	C	T	T	G	G	C	G	control	Male	22	14							15	20	14	11	60
54	GG	TT	CT	TT	GC	CC	G	G	T	T	C	T	T	T	G	C	C	G	OCD	Female	26	12	8	18	13	13	26	8
55	GG	TT	CT	CT	GG	CC	G	G	T	T	C	T	C	T	G	G	C	G	OCD	Male	22	16	10	12	18	7	25	41
56	AA	CC	CC	TT	GG	GC	A	A	C	C	C	C	T	T	G	G	G	A	control	Male	29	16
57	GG	TT	TT	CT	GG	GC	G	G	T	T	T	T	C	T	G	G	G	G	OCD	Female	20	12	15	5	7	6	13	7	15	11	21	18	65
58	GA	CT	CC	TT	GG	CC	G	A	C	T	C	C	T	T	G	G	C	A	control	Female	22	14							15	24	22	18	79
59	GG	TT	CT	CT	GG	GC	G	G	T	T	C	T	C	T	G	G	G	G	control	Male	21	13							10	12	11	14	47
60	GG	TT	CT	CT	GG	GC	G	G	T	T	C	T	C	T	G	G	G	G	OCD	Female	59	6	24	35	10	11	21	14
61	GG	TT	CC	TT	GG	CC	G	G	T	T	C	C	T	T	G	G	C	G	OCD	Male	29	12	11	18	9	12	21	28	14	13	13	10	50
62	GG	TT	CC	TT	GG	CC	G	G	T	T	C	C	T	T	G	G	C	G	control	Female	19	12							11	17	12	17	57
63	GG	TT	CC	TT	GG	GC	G	G	T	T	C	C	T	T	G	G	G	G	OCD	Female	29	16	28	1	13	12	25	18
64	GG	TT	CT	TT	GG	GC	G	G	T	T	C	T	T	T	G	G	G	G	control	Female	22	15							10	22	6	14	52
65	GG	TT	CC	TT	GG	CC	G	G	T	T	C	C	T	T	G	G	C	G	control	Female	19	12							14	16	18	13	61
66	GG	TT	CT	CT	GG	GC	G	G	T	T	C	T	C	T	G	G	G	G	OCD	Male	32	16	15	17	11	10	21	19
67	GG	TT	CC	TT	GG	CC	G	G	T	T	C	C	T	T	G	G	C	G	control	Female	19	12							10	15	14	15	54
68	GA	CT	CT	TT	GC	GC	G	A	C	T	C	T	T	T	G	C	G	A	control	Female	21	15							24	20	18	8	70
69	GG	TT	TT	TT	GG	GG	G	G	T	T	T	T	T	T	G	G	G	G	OCD	Female	34	16	16	18	20	18	38	34
70	GG	TT	TT	CT	GG	GG	G	G	T	T	T	T	C	T	G	G	G	G	OCD	Male	24	12	22	2	13	15	28	20	13	19	19	18	69
71	GG	TT		TT	GG	CC	G	G	T	T			T	T	G	G	C	G	control	Female	19	12
72	GA	TT	CC	TT	GG	CC	G	A	T	T	C	C	T	T	G	G	C	A	OCD	Male	31	16	26	5	4	12	16	9	19	19	17	21	76
73	GA	CT	CC	TT	GG	GC	G	A	C	T	C	C	T	T	G	G	G	A	OCD	Female	31	18	14	17	13	15	28	15	16	17	13	17	63
74	GG	TT	TT	TT	GG	GG	G	G	T	T	T	T	T	T	G	G	G	G	OCD	Female	30	16	30	0	16	15	31	26	19	12	20	18	69
75	GA	CT	CC	TT	GG	GC	G	A	C	T	C	C	T	T	G	G	G	A	OCD	Male	26	12	18	8	9	9	18	18
76	AA	CC	CT	TT	GC	GC	A	A	C	C	C	T	T	T	G	C	G	A	OCD	Male	21	12	19	2	9	9	18	20
77	GG	TT	CC	TT	GG	CC	G	G	T	T	C	C	T	T	G	G	C	G	OCD	Male	26	12	13	13	12	12	24	21	10	10	15	16	51
78	GA	CT	CT	TT	GC	CC	G	A	C	T	C	T	T	T	G	C	C	A	OCD	Female	20	12	12	8	11	11	22	23	18	19	15	17	69
79	GG	TT	CT	TT	GC	GG	G	G	T	T	C	T	T	T	G	C	G	G	OCD	Female	56	6	20	36	13	16	29	35	18	19	15	21	73
80	GG	TT	CC	CT	GG	CC	G	G	T	T	C	C	C	T	G	G	C	G	OCD	Male	25	12	11	14	17	15	32	40
81	GG	TT	CC	TT	GG	CC	G	G	T	T	C	C	T	T	G	G	C	G	OCD	Male	27	12	10	17	10	10	20	19
82	GA	CT	CT	TT	GC	CC	G	A	C	T	C	T	T	T	G	C	C	A	control	Male	22	14							16	14	16	18	64
83	GA	CT	CC	TT	GG	GC	G	A	C	T	C	C	T	T	G	G	G	A	OCD	Male	26	12	17	9	13	12	25	18
84	GA	CT	CC	CT	GG	GC	G	A	C	T	C	C	C	T	G	G	G	A	OCD	Male	21	12	20	1	13	0	13	25	24	27	18	17	86
85	GG	TT	CC	TT	GG	CC	G	G	T	T	C	C	T	T	G	G	C	G	OCD	Female	34	12	24	10	14	15	29	12	14	20	23	17	74
86	GG	TT	CC	TT	GG	CC	G	G	T	T	C	C	T	T	G	G	C	G	OCD	Female	33	16	8	25	14	15	29	30	17	24	16	21	78
87	GG	TT	CT	CT	GG	CC	G	G	T	T	C	T	C	T	G	G	C	G	OCD	Female	43	6	43	0	13	11	24	16
88	GA	CT	TT	TT	GC	CC	G	A	C	T	T	T	T	T	G	C	C	A	OCD	Male	24	12	12	12	16	14	30	20
89	GA	CC	TT	CC	GG	GG	G	A	C	C	T	T	C	C	G	G	G	A	OCD	Male	44	12	22	22	12	8	20	12
90	GA	CT	CT	CT	GG	GC	G	A	C	T	C	T	C	T	G	G	G	A	control	Male	21	13							16	17	14	13	60
91	AA	CC	CT	TT	GC	GG	A	A	C	C	C	T	T	T	G	C	G	A	OCD	Male	20	12	11	9	14	13	27	33	13	20	15	22	70
92	GA	CT	CT	TT	GG	CC	G	A	C	T	C	T	T	T	G	G	C	A	control	Male	19	12							14	13	15	15	57
93	AA	CC	CT	TT	GC	GC	A	A	C	C	C	T	T	T	G	C	G	A	control	Male	21	12							15	18	15	19	67
94	GA	CT	CC	TT	GG	GG	G	A	C	T	C	C	T	T	G	G	G	A	OCD	Female	25	16	14	11	10	14	24	18
95	GG	TT	CC	TT	GG	CC	G	G	T	T	C	C	T	T	G	G	C	G	control	Female	21	15							18	20	20	9	67
96	GA	TT	TT	TT	GC	CC	G	A	T	T	T	T	T	T	G	C	C	A	control	Female	21	15							16	15	20	16	67
97	GA	CT	CT	TT	GC	GC	G	A	C	T	C	T	T	T	G	C	G	A	control	Female	26	16
98	AA	CC	CT	TT	GC	CC	A	A	C	C	C	T	T	T	G	C	C	A	control	Male	20	13							11	22	13	10	56
99	GG	TT	CT	TT	GG	GG	G	G	T	T	C	T	T	T	G	G	G	G	OCD	Female	33	16	26	7	12	14	26	19
100	GG	TT	CC	TT	GG	CC	G	G	T	T	C	C	T	T	G	G	C	G	control	Male	23	16
101	GG	TT	CC	TT	GG	GC	G	G	T	T	C	C	T	T	G	G	G	G	control	Female	22	16							12	18	10	11	51
102	AA	CC	CC	TT	GG	GG	A	A	C	C	C	C	T	T	G	G	G	A	OCD	Male	59	12	39	20	6	9	15	7
103	GG	TT	CT	TT	GG	GC	G	G	T	T	C	T	T	T	G	G	G	G	OCD	Male	40	16	18	22	7	7	14	9
104	GA	CT	CT	TT	GC	GC	G	A	C	T	C	T	T	T	G	C	G	A	OCD	Female	34	16	19	15	14	13	27	40
105	GG	TT	CC	TT	GG	CC	G	G	T	T	C	C	T	T	G	G	C	G	control	Female	21	15							10	16	14	12	52
106	GG	TT	CC	TT	GG	CC	G	G	T	T	C	C	T	T	G	G	C	G	control	Female	19	13							15	12	14	13	54
107	GA	CT	CT	TT	GC	CC	G	A	C	T	C	T	T	T	G	C	C	A	control	Female	19	14							17	23	19	9	68
108	GA	CT	CT	TT	GG	GC	G	A	C	T	C	T	T	T	G	G	G	A	control	Female	24	14
109	GG	TT	CT	TT	GG	GG	G	G	T	T	C	T	T	T	G	G	G	G	OCD	Male	20	12	15	5	13	12	25	18
110	GG	TT	TT	CT	GG	GG	G	G	T	T	T	T	C	T	G	G	G	G	control	Male	21	13							9	11	20	11	51
111	GG	TT	TT	CT	GG	GG	G	G	T	T	T	T	C	T	G	G	G	G	OCD	Male	23	12	21	2	15	15	30	10
112	GG	TT	CT	TT	GG	GC	G	G	T	T	C	T	T	T	G	G	G	G	control	Male	21	14							12	22	9	13	56
113	GA	CT	CT	TT	GC	GC	G	A	C	T	C	T	T	T	G	C	G	A	OCD	Male	20	12	14	6	16	16	32	18
114	AA	CC	CT	TT	GC	GG	A	A	C	C	C	T	T	T	G	C	G	A	OCD	Male	21	12	12	9	14	16	30	11	19	17	18	18	72
115	AA	CC	CT	TT	GC	GG	A	A	C	C	C	T	T	T	G	C	G	A	control	Male	26	19
116	GA	CT	CT	TT	GC	GC	G	A	C	T	C	T	T	T	G	C	G	A	control	Male	26	16							20	19	18	11	68
117	GA	CC	CC	TT	GG	GG	G	A	C	C	C	C	T	T	G	G	G	A	control	Female	21	14
118	GG	TT	CT	TT	GC	GC	G	G	T	T	C	T	T	T	G	C	G	G	control	Male	30	16
119	GG	TT	CC	TT	GG	CC	G	G	T	T	C	C	T	T	G	G	C	G	OCD	Male	19	12	15	4	13	7	20	7	14	13	15	19	61
120	GG	TT	CT	TT	GG	GC	G	G	T	T	C	T	T	T	G	G	G	G	control	Female	20	14							11	15	9	13	48
121	GG	TT	CT	CT	GG	GG	G	G	T	T	C	T	C	T	G	G	G	G	OCD	Female	43	18	42	1	10	7	17	8
122	AA	CC	CC	TT	GG	GG	A	A	C	C	C	C	T	T	G	G	G	A	OCD	Male	27	16	8	19	20	18	38	24
123	GA	CT	CT	CT	GG	GC	G	A	C	T	C	T	C	T	G	G	G	A	control	Male	25	12							11	19	14	11	55
124	GA	CT	CT	TT	GG	GG	G	A	C	T	C	T	T	T	G	G	G	A	OCD	Female	38	16	20	18	18	19	37	18
125	GG	TT	CT	CT		GC	G	G	T	T	C	T	C	T			G	G	OCD	Female	19	12	14	5	13	12	25	18	13	21	9	8	51
126	GG	TT	CT	CT	GG	GG	G	G	T	T	C	T	C	T	G	G	G	G	OCD	Male	36	16	36	0	13	12	25	19
127	GA	CT	CT	TT	GC	GC	G	A	C	T	C	T	T	T	G	C	G	A	OCD	Female	30	16	8	22	13	12	25	18	8	14	14	19	55
128	GA	CT	CC	TT	GG	GG	G	A	C	T	C	C	T	T	G	G	G	A	OCD	Female	37	9	12	25	11	8	19	12	11	12	10	16	49
129	GG	TT	TT	CT	GG	GG	G	G	T	T	T	T	C	T	G	G	G	G	control	Female	19	12							15	21	14	12	62
130	AA	CT	CC	TT	GG	CC	A	A	C	T	C	C	T	T	G	G	C	A	OCD	Female	45	6	31	14	15	16	31	16	17	15	19	26	77
131	GG	TT	CT	CT	GG	GC	G	G	T	T	C	T	C	T	G	G	G	G	control	Female	21	14							12	19	18	14	63
132	GG	TT	CT	TT	GG	CC	G	G	T	T	C	T	T	T	G	G	C	G	control	Female	20	13							14	12	10	15	51
133	GA	CT	CT	TT	GC	GC	G	A	C	T	C	T	T	T	G	C	G	A	OCD	Male	19	12	11	8	13	12	25	19
134	GA	CT	CC	TT	GG	CC	G	A	C	T	C	C	T	T	G	G	C	A	OCD	Male	19	12	11	8	11	10	21	9
135	GA	CT	CT	TT	GC	GC	G	A	C	T	C	T	T	T	G	C	G	A	control	Male	22	16							20	21	19	15	75
136	GA	CT	CT	TT	GG	GC	G	A	C	T	C	T	T	T	G	G	G	A	control	Female	19	12							18	16	15	12	61
137	GA	CT	TT	TT	GC	GG	G	A	C	T	T	T	T	T	G	C	G	A	control	Male	23	16
138	GA	CC	TT	TT	GG	GC	G	A	C	C	T	T	T	T	G	G	G	A	OCD	Female	31	12	18	13	13	12	25	19
139	GA	CT	TT	TT	GC	GG	G	A	C	T	T	T	T	T	G	C	G	A	OCD	Female	28	18	25	3	19	13	32	31	22	14	19	21	76
140	GA	TT	CC	TT	GG	CC	G	A	T	T	C	C	T	T	G	G	C	A	control	Male	24	16
141	GG	TT	CT	CT	GG	CC	G	G	T	T	C	T	C	T	G	G	C	G	OCD	Male	20	12	15	5	11	4	15	10
142	GG	TT	CT	TT	GG	GC	G	G	T	T	C	T	T	T	G	G	G	G	control	Male	26	16
143	GG	TT	TT	CT	GG	GG	G	G	T	T	T	T	C	T	G	G	G	G	control	Male	20	13							13	15	15	14	57
144	GA	CT	CT	TT	GC	GC	G	A	C	T	C	T	T	T	G	C	G	A	OCD	Male	19	12	15	4	15	15	30	18	12	9	18	12	51
145	GA	CT	CC	TT	GG	GC	G	A	C	T	C	C	T	T	G	G	G	A	control	Male	23	12							14	20	18	11	63
146	GG	TT	CC	TT	GG	CC	G	G	T	T	C	C	T	T	G	G	C	G	control	Male	22	13							10	26	13	14	63
147	GG	TT	CC	TT	GG	CC	G	G	T	T	C	C	T	T	G	G	C	G	OCD	Male	28	12	20	8	13	16	29	30
148	GG	TT	CT	CT	GG	GC	G	G	T	T	C	T	C	T	G	G	G	G	OCD	Male	36	16	25	11	10	10	20	8
149	GA	TT	CC	TT	GG	GC	G	A	T	T	C	C	T	T	G	G	G	A	OCD	Female	52	16	48	4	12	12	24	5	11	12	11	8	42
150	GA	CT	CT	TT	GC	CC	G	A	C	T	C	T	T	T	G	C	C	A	control	Male	22	13							12	16	13	12	53
151	GA	CT	CC	TT	GG	CC	G	A	C	T	C	C	T	T	G	G	C	A	OCD	Male	49	12	12	37	16	15	31	23	19	18	24	16	77
152	GA	CT		TT	GG	GC	G	A	C	T			T	T	G	G	G	A	OCD	Female	27	12	25	2	13	15	28	25	16	12	14	17	59
153	GG	TT	CT	CT	GG	CC	G	G	T	T	C	T	C	T	G	G	C	G	control	Male	29	14							20	16	19	12	67
154	GG	TT	CT	CT	GG	CC	G	G	T	T	C	T	C	T	G	G	C	G	OCD	Male	60	6	50	10	13	12	25	18
155	GG	TT	CC	TT	GG	CC	G	G	T	T	C	C	T	T	G	G	C	G	OCD	Male	22	12	17	5	12	13	25	19
156	GG	TT	CC	TT	GG	GG	G	G	T	T	C	C	T	T	G	G	G	G	OCD	Male	21	12	15	6	16	16	32	21
157	GG	TT	CT	TT	GG	GC	G	G	T	T	C	T	T	T	G	G	G	G	OCD	Male	19	12	15	4	13	17	30	21	9	12	9	8	38
158	GG	TT	CC	CT	GG	GC	G	G	T	T	C	C	C	T	G	G	G	G	OCD	Male	24	12	12	12	17	16	33	34	11	12	13	20	56
159	GA	CT	CC	TT	GG	GC	G	A	C	T	C	C	T	T	G	G	G	A	OCD	Male	29	12	18	11	13	12	25	18
160	GA	CT	CT	TT	GG	GG	G	A	C	T	C	T	T	T	G	G	G	A	control	Female	23	16
161	GG	CT	CT	CT	GG	GC	G	G	C	T	C	T	C	T	G	G	G	G	control	Male	23	16							12	18	19	13	62
162	GG	TT	CT	TT	GG	CC	G	G	T	T	C	T	T	T	G	G	C	G	control	Female	19	12							14	20	16	14	64
163	GA	CT	CT	TT	GG	GG	G	A	C	T	C	T	T	T	G	G	G	A	OCD	Male	29	16	18	11	13	12	25	19
164	GG	TT	CC	TT	GG	GC	G	G	T	T	C	C	T	T	G	G	G	G	control	Female	20	15							13	16	8	16	53
165	AA	CC	CT	TT	GC	GG	A	A	C	C	C	T	T	T	G	C	G	A	control	Female	25	18							20	24	25	17	86
166	GG	TT	CT	TT	GG	GC	G	G	T	T	C	T	T	T	G	G	G	G	control	Female	24	16							12	17	12	11	52
167	GA	CT	CC	TT	GG	GC	G	A	C	T	C	C	T	T	G	G	G	A	OCD	Male	29	12	19	10	13	12	25	18
168	GG	TT	CC	TT	GG	GC	G	G	T	T	C	C	T	T	G	G	G	G	control	Female	20	13							14	16	11	19	60
169	GG	TT	CT	TT	GC	GC	G	G	T	T	C	T	T	T	G	C	G	G	control	Female	22	16							16	14	13	11	54
170	AA	CC	CT	TT	GC	GC	A	A	C	C	C	T	T	T	G	C	G	A	OCD	Male	28	16	15	13	15	16	31	19
171	GG	TT	TT	TT	GG	GG	G	G	T	T	T	T	T	T	G	G	G	G	OCD	Female	51	16	20	31	13	12	25	18
172	GG	TT	CT	TT	GG	GC	G	G	T	T	C	T	T	T	G	G	G	G	OCD	Female	53	12	25	28	13	13	26	10	9	13	16	6	44
173	GA	TT	TT	TT	GC	CC	G	A	T	T	T	T	T	T	G	C	C	A	OCD	Female	31	16	25	6	15	15	30	17
174	GA	CT	CC	TT	GG	CC	G	A	C	T	C	C	T	T	G	G	C	A	control	Male	24	16
175	GG	TT	CC	TT	GG	CC	G	G	T	T	C	C	T	T	G	G	C	G	control	Male	25	16
176	GG	TT	CT	TT	GG	GC	G	G	T	T	C	T	T	T	G	G	G	G	OCD	Female	21	12	14	7	13	12	25	19
177	GG	TT	CC	TT	GG	CC	G	G	T	T	C	C	T	T	G	G	C	G	control	Male	21	14							17	24	14	14	69
178	GA	CT	CC	CT	GG	GG	G	A	C	T	C	C	C	T	G	G	G	A	control	Male	21	14							18	23	25	20	86
179	GA	CT	CT	TT	GC	GC	G	A	C	T	C	T	T	T	G	C	G	A	OCD	Female	29	12	26	3	13	11	24	5
180	GA	CT	TT	CT	GC	GG	G	A	C	T	T	T	C	T	G	C	G	A	control	Male	21	14							19	14	17	14	64
181	GG	TT	CT	TT	GC	GG	G	G	T	T	C	T	T	T	G	C	G	G	OCD	Male	35	18	16	19	7	7	14	2	20	19	18	10	67
182	GG	TT	CT	TT	GC	CC	G	G	T	T	C	T	T	T	G	C	C	G	OCD	Female	36	12	26	10	5	6	11	2	12	13	18	12	55
183	GA	CT	CC	TT	GG	GC	G	A	C	T	C	C	T	T	G	G	G	A	OCD	Male	58	12	55	3	9	8	17	23	8	10	12	23	53
184	GG	TT	CC	TT	GG	CC	G	G	T	T	C	C	T	T	G	G	C	G	OCD	Male	25	12	8	17	16	16	32	19	21	20	23	14	78
185	GG	TT	CT	TT	GG	GC	G	G	T	T	C	T	T	T	G	G	G	G	control	Female	24	16							19	20	13	10	62
186	GA	CT	CT	TT	GG	GC	G	A	C	T	C	T	T	T	G	G	G	A	control	Male	19	12							15	18	17	20	70
187	GG	TT	CC	TT	GG	CC	G	G	T	T	C	C	T	T	G	G	C	G	control	Male	21	13							12	14	14	11	51
188	GG	TT	CC	TT	GG	CC	G	G	T	T	C	C	T	T	G	G	C	G	OCD	Male	20	12	7	13	15	12	27	4
189	GG	TT	CC	TT	GG	CC	G	G	T	T	C	C	T	T	G	G	C	G	OCD	Female	58	12	57	1	13	12	25	18
190	GG	TT	CC	TT	GG	GC	G	G	T	T	C	C	T	T	G	G	G	G	OCD	Female	42	16	41	1	11	10	21	3	24	15	20	14	73
191	GA	CT	CT	TT	GC	GC	G	A	C	T	C	T	T	T	G	C	G	A	OCD	Male	20	12	6	14	14	15	29	4
192	GA	CT	CC	TT	GG	GC	G	A	C	T	C	C	T	T	G	G	G	A	OCD	Male	19	12	12	7	15	17	32	22	10	12	15	18	55
193	GG	CT	CT	TT	GC	GG	G	G	C	T	C	T	T	T	G	C	G	G	control	Male	22	15							13	21	18	10	62
194	GA	CT	CT	TT	GC	GC	G	A	C	T	C	T	T	T	G	C	G	A	OCD	Male	55	12	53	2	15	4	19	7
195	GA	CT	CT	TT	GC	GG	G	A	C	T	C	T	T	T	G	C	G	A	OCD	Male	37	12	18	19	19	18	37	27
196	AA	CC	CT	TT	GC	GC	A	A	C	C	C	T	T	T	G	C	G	A	OCD	Male	36	18	14	22	6	12	18	19	16	21	16	18	71
197	GA	CT	CC	TT	GG	GC	G	A	C	T	C	C	T	T	G	G	G	A	OCD	Male	21	12	17	4	19	20	39	27	10	18	24	16	68
198	GG	TT	CC	TT	GG	CC	G	G	T	T	C	C	T	T	G	G	C	G	control	Male	21	14
199	GA	CT	TT	TT	GC	CC	G	A	C	T	T	T	T	T	G	C	C	A	OCD	Female	45	12	19	26	12	14	26	11	17	14	16	12	59
200	GA	CT	CC	TT	GG	GC	G	A	C	T	C	C	T	T	G	G	G	A	control	Female	22	15							20	9	16	11	56
201	GG	TT	CC	TT	GG	CC	G	G	T	T	C	C	T	T	G	G	C	G	OCD	Female	33	16	15	18	12	13	25	21
202	GA	CT	TT	CT	GG	GG	G	A	C	T	T	T	C	T	G	G	G	A	OCD	Male	19	12	18	1	10	11	21	23
203	GA	CT	CC	TT	GG	GC	G	A	C	T	C	C	T	T	G	G	G	A	OCD	Female	26	16	23	3	12	14	26	18
204	GG	CT	CT	TT	GG	GG	G	G	C	T	C	T	T	T	G	G	G	G	OCD	Male	27	12	21	6	17	14	31	30	11	13	11	22	57
205	GA	CT	TT	TT	GC	GC	G	A	C	T	T	T	T	T	G	C	G	A	control	Male	21	14							22	21	22	13	78
206	GA	CT	CT	TT	GG	GG	G	A	C	T	C	T	T	T	G	G	G	A	control	Female	25	16							15	16	17	10	58
207	GG	TT	CC	TT	GG	GC	G	G	T	T	C	C	T	T	G	G	G	G	control	Male	19	12							16	21	10	14	61
208	GA	CC	CC	TT	GG	GG	G	A	C	C	C	C	T	T	G	G	G	A	OCD	Female	24	16	8	16	15	17	32	25	19	22	19	25	85
209	GA	CT	CT	TT	GC	CC	G	A	C	T	C	T	T	T	G	C	C	A	control	Female	21	15							9	16	11	12	48
210	GG	TT	TT	CC	GG	GG	G	G	T	T	T	T	C	C	G	G	G	G	OCD	Male	19	12	13	6	14	13	27	20	18	23	24	21	86
211	GA	CT	CC	TT	GG	GG	G	A	C	T	C	C	T	T	G	G	G	A	control	Male	20	14							18	23	19	11	71
212	GA	CT	CC	TT	GG	GC	G	A	C	T	C	C	T	T	G	G	G	A	OCD	Female	49	12	40	9	13	12	25	18
213	GA	CT	CT	TT	GC	GG	G	A	C	T	C	T	T	T	G	C	G	A	OCD	Female	32	16	18	14	13	12	25	19
214	GG	TT	CT	CT	GG	GC	G	G	T	T	C	T	C	T	G	G	G	G	OCD	Male	28	12	14	14	13	13	26	19
215	GA	CT	CT	CT	GG	GC	G	A	C	T	C	T	C	T	G	G	G	A	OCD	Male	20	12	16	4	10	9	19	25	12	16	16	19	63
216	GG	TT	CT	CT	GG	CC	G	G	T	T	C	T	C	T	G	G	C	G	OCD	Male	26	16	15	11	10	12	22	12	15	16	14	16	61
217	GG	TT	CT	TT	GG	CC	G	G	T	T	C	T	T	T	G	G	C	G	OCD	Male	22	16	13	9	11	10	21	18
218	GG	TT	TT	TT	GG	GG	G	G	T	T	T	T	T	T	G	G	G	G	OCD	Female	51	16	46	5	14	17	31	17
219	GA	TT	CT	TT	GC	GC	G	A	T	T	C	T	T	T	G	C	G	A	OCD	Female	38	16	17	21	10	12	22	12
220	GA	CT	CT	TT	GC	GC	G	A	C	T	C	T	T	T	G	C	G	A	OCD	Male	52	18	23	29	13	12	25	11
221	GG	TT	CC	TT	GG	CC	G	G	T	T	C	C	T	T	G	G	C	G	OCD	Male	31	16	12	19	15	16	31	18	16	18	20	11	65
222	GG	TT	CT	TT	GG	CC	G	G	T	T	C	T	T	T	G	G	C	G	control	Male	23	14							21	14	19	9	63
223	GA	CT	CT	TT	GC	GC	G	A	C	T	C	T	T	T	G	C	G	A	OCD	Female	27	16	26	1	13	12	25	19
224	GG	TT	CT	TT	GG	CC	G	G	T	T	C	T	T	T	G	G	C	G	OCD	Female	47	12	33	14	10	12	22	12
225	GG	TT	TT	TT	GG	GC	G	G	T	T	T	T	T	T	G	G	G	G	OCD	Male	20	12	18	2	12	7	19	15
226	GA	CT	CT	CT	GG	GC	G	A	C	T	C	T	C	T	G	G	G	A	control	Female	19	12							16	17	18	14	65
227	GG	TT	TT	CT	GG	GG	G	G	T	T	T	T	C	T	G	G	G	G	control	Female	19	13							16	12	14	9	51
228	GA		TT	TT	GC		G	A			T	T	T	T	G	C		A	control	Male	24	16
229	GA	CT	CC	TT	GG	GC	G	A	C	T	C	C	T	T	G	G	G	A	OCD	Female	65	12	35	30	14	14	28	6
230	GG	TT	CT	TT	GG	GC	G	G	T	T	C	T	T	T	G	G	G	G	OCD	Male	19	12	18	1	13	13	26	19	6	16	6	17	45
231		CC	CT	TT	GC	GC			C	C	C	T	T	T	G	C	G		OCD	Male	31	16	17	14	7	5	12	8
232	GG	TT	CC	TT	GG	CC	G	G	T	T	C	C	T	T	G	G	C	G	OCD	Male	61	6	41	20	13	12	25	18
233	GG	TT	CT	TT	GG	GC	G	G	T	T	C	T	T	T	G	G	G	G	OCD	Male	65	16	64	1	14	15	29	13	22	13	26	4	65
234	GA	CT	CT	TT	GC	GC	G	A	C	T	C	T	T	T	G	C	G	A	control	Male	23	14							22	17	21	12	72
235	GG	TT	CT	TT	GG	CC	G	G	T	T	C	T	T	T	G	G	C	G	control	Male	21	14							13	14	12	12	51
236	GG	TT	TT	CT	GG	GG	G	G	T	T	T	T	C	T	G	G	G	G	OCD	Male	31	12	11	20	16	16	32	19
237	GA	CT	CT	TT	GG	GC	G	A	C	T	C	T	T	T	G	G	G	A	OCD	Male	37	16	26	11	10	10	20	2
238	GA	CT	CT	TT	GC	CC	G	A	C	T	C	T	T	T	G	C	C	A	OCD	Male	19	12	16	3	12	11	23	15	12	25	18	20	75
239	GA	CT	CC	TT	GG	GC	G	A	C	T	C	C	T	T	G	G	G	A	OCD	Male	21	12	9	12	13	12	25	18
240	GA	CT	CT	TT	GG	GG	G	A	C	T	C	T	T	T	G	G	G	A	control	Male	28	16
241	GA	CT	CT	TT	GC	GC	G	A	C	T	C	T	T	T	G	C	G	A	control	Male	23	14							21	19	18	11	69
242	GG	TT	TT	CT	GG	GC	G	G	T	T	T	T	C	T	G	G	G	G	control	Male	23	16
243	GA	CT	CC	TT	GG	CC	G	A	C	T	C	C	T	T	G	G	C	A	control	Male	24	15
244	AA	CC	CT	TT	GC	GC	A	A	C	C	C	T	T	T	G	C	G	A	OCD	Male	21	12	17	4	14	13	27	34
245	GG	TT	CC	TT	GG	CC	G	G	T	T	C	C	T	T	G	G	C	G	control	Male	24	16
246	GG	TT	CT	TT	GG	GC	G	G	T	T	C	T	T	T	G	G	G	G	OCD	Female	31	16	13	18	20	20	40	8
247	AA	CC	TT	TT	CC	GG	A	A	C	C	T	T	T	T	C	C	G	A	control	Male	23	16
248	GG	TT	CC	TT	GG	GC	G	G	T	T	C	C	T	T	G	G	G	G	control	Female	21	14							18	19	15	8	60
249	GG	TT	CT	CT	GG	CC	G	G	T	T	C	T	C	T	G	G	C	G	control	Female	25	16
250	GG	TT	CC	TT	GG	CC	G	G	T	T	C	C	T	T	G	G	C	G	control	Female	22	16
251	GA	TT	CC	TT	GG	GC	G	A	T	T	C	C	T	T	G	G	G	A	OCD	Male	19	9	10	9	13	12	25	19
252	GG	TT	CC	TT	GG	CC	G	G	T	T	C	C	T	T	G	G	C	G	OCD	Female	36	12	31	5	13	12	25	18	16	18	19	18	71
253	GA	CT	CT	TT	GG	GC	G	A	C	T	C	T	T	T	G	G	G	A	control	Female	34	16							16	18	19	18	71
254	GA	CT	CT	TT	GC	CC	G	A	C	T	C	T	T	T	G	C	C	A	control	Female	20	14							13	15	13	14	55
255	GA	CT	CT	TT	GC	CC	G	A	C	T	C	T	T	T	G	C	C	A	OCD	Female	27	16	19	8	18	14	32	30	10	25	7	13	55
256	GA	CT	CC	TT	GG	GC	G	A	C	T	C	C	T	T	G	G	G	A	OCD	Female	27	16	14	13	12	13	25	28
257	GG	TT	CC	TT	GG	GC	G	G	T	T	C	C	T	T	G	G	G	G	control	Male	22	14							19	22	23	16	80
258	GG	TT	TT	TT	GC	GC	G	G	T	T	T	T	T	T	G	C	G	G	control	Male	19	13							15	15	12	16	58
259	GA	CT	CT	CT	GG	CC	G	A	C	T	C	T	C	T	G	G	C	A	OCD	Male	38	16	14	24	17	8	25	33	17	18	23	14	72
260	GG	TT	CC	TT	GG	GC	G	G	T	T	C	C	T	T	G	G	G	G	OCD	Female	28	12	10	18	18	15	33	21
261	GA	CT	CC	TT	GG	GC	G	A	C	T	C	C	T	T	G	G	G	A	control	Female	22	16
262	GA	CT	CC	TT	GG	GC	G	A	C	T	C	C	T	T	G	G	G	A	OCD	Female	28	12	18	10	13	12	25	37
263	GG	CT	CT	CT	GG	GG	G	G	C	T	C	T	C	T	G	G	G	G	control	Male	21	14							15	17	14	12	58
264	GG	CT	CT	CT	GG	GG	G	G	C	T	C	T	C	T	G	G	G	G	OCD	Male	19	9	5	14	13	12	25	18
265	GA	CT	CT	TT	GG	GG	G	A	C	T	C	T	T	T	G	G	G	A	control	Male	23	14							20	24	20	20	84
266	GG	TT	CT	TT	GG	GC	G	G	T	T	C	T	T	T	G	G	G	G	control	Male	23	16
267	GG	TT	TT	CT	GG	GG	G	G	T	T	T	T	C	T	G	G	G	G	control	Male	23	16
268	GG	TT	CT	TT	GG	GG	G	G	T	T	C	T	T	T	G	G	G	G	OCD	Male	19	9	7	12	13	12	25	19	28	16	20	28	92
269	GG	TT	CC	TT	GG	CC	G	G	T	T	C	C	T	T	G	G	C	G	control	Male	19	11							15	13	17	15	60
270	AA	CC	CC	CT	GG	GC	A	A	C	C	C	C	C	T	G	G	G	A	OCD	Male	34	16	27	7	19	20	39	39	18	16	14	13	61
271	GA	CT	CT	CT	GG	GG	G	A	C	T	C	T	C	T	G	G	G	A	OCD	Male	23	16	12	11	9	10	19	16	18	6	17	8	49
272	GG	TT	CC	TT	GG	CC	G	G	T	T	C	C	T	T	G	G	C	G	control	Male	19	12							14	19	12	16	61
273	GG	TT	CT	CT	GG	GG	G	G	T	T	C	T	C	T	G	G	G	G	control	Male	21	13							14	17	12	11	54
274	GG	TT	CT	TT	GG	GC	G	G	T	T	C	T	T	T	G	G	G	G	OCD	Female	52	12	40	12	18	15	33	8
275	GG	TT	CT	TT	GG	GC	G	G	T	T	C	T	T	T	G	G	G	G	OCD	Male	25	16	22	3	15	14	29	28	15	13	16	7	51
276	GA	TT	CT	TT	GG	GC	G	A	T	T	C	T	T	T	G	G	G	A	OCD	Male	24	16	10	14	14	15	29	20
277	GG	TT	CC	TT	GG	CC	G	G	T	T	C	C	T	T	G	G	C	G	control	Male	21	12
278	GA	CT	CT	TT	GC	GC	G	A	C	T	C	T	T	T	G	C	G	A	control	Male	20	14							14	14	20	14	62
279	GG	TT	TT	CT	GG	CC	G	G	T	T	T	T	C	T	G	G	C	G	control	Male	26	14
280	GG	TT	CC	TT	GG	CC	G	G	T	T	C	C	T	T	G	G	C	G	control	Female	23	15							19	18	23	16	76
281	GA	CT	CT	TT	GC	CC	G	A	C	T	C	T	T	T	G	C	C	A	control	Female	20	12							15	14	16	13	58
282	GG	TT	CC	TT	GG	CC	G	G	T	T	C	C	T	T	G	G	C	G	OCD	Male	23	12	17	6	16	17	33	31	6	17	15	17	55
283	GA	CC	CC	TT	GG	GG	G	A	C	C	C	C	T	T	G	G	G	A	control	Female	19	12							14	14	14	14	56
284	GA	CT	CC	TT	GG	GC	G	A	C	T	C	C	T	T	G	G	G	A	OCD	Male	27	12	25	2	18	19	37	24	14	14	17	14	59
285	AA	CC	CT	TT	GC	GC	A	A	C	C	C	T	T	T	G	C	G	A	OCD	Male	30	12	18	12	13	12	25	18
286	GA	CT	CC	TT	GG	GC	G	A	C	T	C	C	T	T	G	G	G	A	control	Male	23	16							23	17	16	13	69
287	GG	TT	CC	TT	GG	CC	G	G	T	T	C	C	T	T	G	G	C	G	control	Female	25	16							15	14	14	8	51
288	GA	CT	TT	TT	GC	GG	G	A	C	T	T	T	T	T	G	C	G	A	OCD	Female	59	12	56	3	13	12	31	19
289	GG	TT	CT	TT	GG	GC	G	G	T	T	C	T	T	T	G	G	G	G	control	Female	23	17
290	GG	TT	CC	TT	GG	CC	G	G	T	T	C	C	T	T	G	G	C	G	control	Female	19	12							13	17	14	9	53
291	GG	TT	TT	TT	GG	GG	G	G	T	T	T	T	T	T	G	G	G	G	control	Male	20	12							13	17	12	12	54
292	GA	CT	CT	TT	GG	GG	G	A	C	T	C	T	T	T	G	G	G	A	OCD	Male	24	14	13	11	13	12	25	18	8	13	12	19	52
293	GG	TT	CC	TT	GG	CC	G	G	T	T	C	C	T	T	G	G	C	G	control	Male	21	14							14	20	15	14	63
294	GA	CT	CC	TT	GC	GC	G	A	C	T	C	C	T	T	G	C	G	A	OCD	Male	23	12	16	7	14	14	28	29
295	GG	CT	CC	TT	GG	CC	G	G	C	T	C	C	T	T	G	G	C	G	OCD	Male	23	12	15	8	13	12	25	19
296	GG	TT	CT	TT	GG	GG	G	G	T	T	C	T	T	T	G	G	G	G	OCD	Male	19	12	12	7	9	9	18	7	11	19	20	12	62
297	GG	TT	CT	CT	GG	GC	G	G	T	T	C	T	C	T	G	G	G	G	control	Female	23	14							14	20	23	9	66
298	GG	TT	CC	TT	GG	CC	G	G	T	T	C	C	T	T	G	G	C	G	OCD	Female	34	16	18	16	10	10	20	30	8	19	18	25	70
299	GA	CT	CC	TT	GG	GC	G	A	C	T	C	C	T	T	G	G	G	A	control	Female	19	12							13	16	15	13	57
300	GG	TT	TT	TT	GG	GG	G	G	T	T	T	T	T	T	G	G	G	G	control	Male	22	13							15	14	18	12	59
301	GA	CT	TT	TT	GC	GG	G	A	C	T	T	T	T	T	G	C	G	A	OCD	Female	31	16	28	3	14	17	31	18	23	15	22	6	66
302	GG	TT	CC	CT	GG	GC	G	G	T	T	C	C	C	T	G	G	G	G	control	Female	25	16							19	15	15	13	62
303	GG	TT	CC	TT	GG	GG	G	G	T	T	C	C	T	T	G	G	G	G	control	Female	20	13							14	12	16	16	58
304	GG	TT	CC	TT	GG	GG	G	G	T	T	C	C	T	T	G	G	G	G	OCD	Female	40	18	18	22	19	16	35	34	11	8	8	11	38
305	GA	CT	CC	TT	GG	CC	G	A	C	T	C	C	T	T	G	G	C	A	OCD	Female	27	16	25	2	14	12	26	18	11	14	10	16	51
306	GG	TT	CC	TT	GG	GC	G	G	T	T	C	C	T	T	G	G	G	G	OCD	Male	31	16	8	23	14	14	28	36
307	GG	TT	TT	TT	GG	GG	G	G	T	T	T	T	T	T	G	G	G	G	OCD	Male	48	12	14	34	13	11	24	7
308	GG	TT	CC	TT	GG	GC	G	G	T	T	C	C	T	T	G	G	G	G	OCD	Female	32	16	31	1	14	5	19	33
309	GG	TT	TT	CT	GG	GC	G	G	T	T	T	T	C	T	G	G	G	G	OCD	Female	45	12	28	17	17	17	34	37
310	GG	TT	CC	CT	GG	CC	G	G	T	T	C	C	C	T	G	G	C	G	control	Male	23	16
311	GG	TT	CT	TT	GG	GC	G	G	T	T	C	T	T	T	G	G	G	G	control	Female	19	12							14	11	13	16	54
312	GG	TT	CT	CT	GG	GC	G	G	T	T	C	T	C	T	G	G	G	G	control	Male	23	16
313	GG	TT	CT	CT	GG	GC	G	G	T	T	C	T	C	T	G	G	G	G	control	Male	21	14							21	18	20	13	72
314	GG	TT	CC	TT	GG	GC	G	G	T	T	C	C	T	T	G	G	G	G	OCD	Male	41	16	19	22	14	16	30	9	18	21	21	20	80
315	GA	CT	TT	TT	GC	GC	G	A	C	T	T	T	T	T	G	C	G	A	OCD	Male	21	12	16	5	13	12	25	18
316	GA	CT	CC	TT	GG	CC	G	A	C	T	C	C	T	T	G	G	C	A	control	Male	22	14							21	19	14	12	66
317	GA	CT	CT	TT	GC	CC	G	A	C	T	C	T	T	T	G	C	C	A	OCD	Male	25	16	24	1	14	16	30	9
318	GG	TT	CT	TT	GG	GC	G	G	T	T	C	T	T	T	G	G	G	G	control	Female	21	15							11	12	14	16	53
319	GG	TT	CC	TT	GG	GG	G	G	T	T	C	C	T	T	G	G	G	G	control	Female	19	13							15	16	12	10	53
320	AA	CC	CC	TT	GG	GC	A	A	C	C	C	C	T	T	G	G	G	A	OCD	Male	33	16	9	24	13	11	24	10
321	GG	TT	CC	TT	GG	CC	G	G	T	T	C	C	T	T	G	G	C	G	control	Male	22	12							14	15	14	15	58
322	GA	TT	CT	TT	GG	GC	G	A	T	T	C	T	T	T	G	G	G	A	OCD	Male	20	12	8	12	13	12	25	19
323	GG	TT	CT	TT	GG	GC	G	G	T	T	C	T	T	T	G	G	G	G	OCD	Female	24	16	18	6	13	0	13	12
324	GA	CT	CC	TT	GG	GC	G	A	C	T	C	C	T	T	G	G	G	A	control	Male	22	14							23	22	19	11	75
325	GG	TT	CT	TT	GG	GC	G	G	T	T	C	T	T	T	G	G	G	G	OCD	Male	25	12	24	1	14	11	25	34
326	GA	TT	CC	TT	GG	CC	G	A	T	T	C	C	T	T	G	G	C	A	OCD	Male	53	12	47	6	15	15	30	40	18	12	19	14	63
327	GA	CT	CC	TT	GG	GC	G	A	C	T	C	C	T	T	G	G	G	A	OCD	Male	33	16	13	20	2	10	12	6
328	GG	TT	CC	TT	GG	GC	G	G	T	T	C	C	T	T	G	G	G	G	control	Male	20	14							16	14	13	13	56
329	GG	TT	CC	TT	GG	GC	G	G	T	T	C	C	T	T	G	G	G	G	OCD	Male	54	9	40	14	3	4	7	12	10	6	15	17	48
330	GG	CT	CC	TT	GG	CC	G	G	C	T	C	C	T	T	G	G	C	G	control	Male	19	12							12	18	12	13	55
331	GA	CT	CT	TT	GC	GC	G	A	C	T	C	T	T	T	G	C	G	A	control	Female	19	14							14	17	13	12	56
332	GA	CT	CC	TT	GG	GC	G	A	C	T	C	C	T	T	G	G	G	A	OCD	Male	30	16	19	11	13	12	25	19
333	GG	TT	CC	TT	GG	CC	G	G	T	T	C	C	T	T	G	G	C	G	OCD	Male	24	12	13	11	13	14	27	33
334	GA	CT	CT	CT	GG	GG	G	A	C	T	C	T	C	T	G	G	G	A	OCD	Male	19	9	10	9	8	4	12	20	15	19	20	17	71
335	GG	TT	CC	TT	GG	CC	G	G	T	T	C	C	T	T	G	G	C	G	OCD	Female	44	14	21	23	13	12	25	18
336	GG	TT	CT	TT	GG	GC	G	G	T	T	C	T	T	T	G	G	G	G	control	Male	19	12							13	20	18	10	61
337	GG	TT	CC	TT	GG	CC	G	G	T	T	C	C	T	T	G	G	C	G	control	Female	19	12							17	17	14	14	62
338	GA	CT	CT	TT	GC	GC	G	A	C	T	C	T	T	T	G	C	G	A	control	Female	23	15							15	17	12	12	56
339	GG	TT	CT	CT	GG	GC	G	G	T	T	C	T	C	T	G	G	G	G	OCD	Male	24	16	10	14	12	12	24	25	13	12	14	16	55
340	GG	TT	CC	TT	GG	CC	G	G	T	T	C	C	T	T	G	G	C	G	OCD	Male	32	16	27	5	13	15	28	31	21	23	24	19	87
341	GA	CT	CT	TT	GC	CC	G	A	C	T	C	T	T	T	G	C	C	A	control	Male	20	14							15	8	11	9	43
342	GA	CT	CT	CT	GG	GC	G	A	C	T	C	T	C	T	G	G	G	A	OCD	Female	52	9	19	33	15	12	27	28
343	GA	CT	CT	CT	GG	GC	G	A	C	T	C	T	C	T	G	G	G	A	control	Male	28	16
344	GA	CT	TT	CT	GC	GG	G	A	C	T	T	T	C	T	G	C	G	A	OCD	Male	22	12	18	4	13	12	25	19
345	GG	TT	CT	TT	GG	GG	G	G	T	T	C	T	T	T	G	G	G	G	OCD	Male	19	12	16	3	12	12	24	7	18	15	24	9	66
346	GG	TT	CC	TT	GG	GC	G	G	T	T	C	C	T	T	G	G	G	G	control	Male	24	16							12	17	17	12	58
347																			control	Male	24	16							20	12	16	14	62
348	GG	TT	CC	TT	GG	CC	G	G	T	T	C	C	T	T	G	G	C	G	control	Male	24	16							13	20	12	17	62
349	AA	CC	CC	TT	GG	GC	A	A	C	C	C	C	T	T	G	G	G	A	OCD	Male	24	12	12	12	14	11	25	18
350	GG	TT	CC	TT	GG	GC	G	G	T	T	C	C	T	T	G	G	G	G	control	Female	26	16
351	AA	CC	CT	TT	GC	GC	A	A	C	C	C	T	T	T	G	C	G	A	control	Female	30	16
352	GA	CT	CT	TT	GC	CC	G	A	C	T	C	T	T	T	G	C	C	A	OCD	Male	47	18	16	31	13	12	25	19
353	GA	CT	CC	TT	GG	CC	G	A	C	T	C	C	T	T	G	G	C	A	OCD	Male	21	12	15	6	15	16	31	29	20	16	17	22	75
354	GG	TT	CC	TT	GG	CC	G	G	T	T	C	C	T	T	G	G	C	G	control	Female	22	16							13	18	22	18	71
355	GG	TT	CC	TT	GG	CC	G	G	T	T	C	C	T	T	G	G	C	G	OCD	Female	23	16	16	7	11	16	27	5
356	AA	CT	CC	TT	GG	GC	A	A	C	T	C	C	T	T	G	G	G	A	OCD	Female	26	16	20	6	11	12	23	22	21	13	13	15	62
357	GA	CT	CT	TT	GG	GC	G	A	C	T	C	T	T	T	G	G	G	A	OCD	Male	37	16	10	27	2	4	6	3	21	16	16	18	71
358	GA	CT	TT	CT	GC	GC	G	A	C	T	T	T	C	T	G	C	G	A	OCD	Male	23	16	14	9	9	9	18	20	11	16	15	17	59
359	GA	CT	CT	TT	GC	GC	G	A	C	T	C	T	T	T	G	C	G	A	OCD	Female	20	12	19	1	18	18	36	26	23	18	13	28	82
360	GG	TT	CT	TT	GG	CC	G	G	T	T	C	T	T	T	G	G	C	G	OCD	Male	28	16	20	8	18	17	35	5
361	GA	CT	CT	CT	GG	GC	G	A	C	T	C	T	C	T	G	G	G	A	control	Male	25	15							21	18	9	13	61
362	GG	TT	CT	CT	GG	GC	G	G	T	T	C	T	C	T	G	G	G	G	OCD	Male	26	16	25	1	8	8	16	13	16	12	19	11	58
363	GA	CT	CT	TT	GG	GC	G	A	C	T	C	T	T	T	G	G	G	A	OCD	Female	29	12	18	11	13	12	25	18
364	GG	TT	TT	CT	GG	GG	G	G	T	T	T	T	C	T	G	G	G	G	control	Female	22	14							16	19	19	14	68
365	GG	TT	TT	CT	GG	GG	G	G	T	T	T	T	C	T	G	G	G	G	OCD	Female	29	18	24	5	12	13	25	22
366	GG	TT	CT	TT	GG	GC	G	G	T	T	C	T	T	T	G	G	G	G	control	Female	23	14
367	GG	TT	CT	TT	GG	GC	G	G	T	T	C	T	T	T	G	G	G	G	control	Male	21	14							20	18	17	11	66
368	GG	TT	CT	CT	GG	GC	G	G	T	T	C	T	C	T	G	G	G	G	OCD	Male	43	12	30	13	17	16	33	22
369	GG	TT	CT	TT	GC	GC	G	G	T	T	C	T	T	T	G	C	G	G	control	Male	23	15							14	14	15	14	57
370	GG	TT	CT	CT	GG	GG	G	G	T	T	C	T	C	T	G	G	G	G	OCD	Male	20	12	8	12	15	10	25	12
371	GG	TT	CT	TT	GC	GC	G	G	T	T	C	T	T	T	G	C	G	G	control	Female	22	15
372	GA	CC	CT	TT	GC	GG	G	A	C	C	C	T	T	T	G	C	G	A	OCD	Male	24	12	10	14	8	11	19	33	13	22	19	23	77
373	GA	CT	CT	TT	GG	GG	G	A	C	T	C	T	T	T	G	G	G	A	control	Female	19	12							10	11	14	9	44
374	GG	TT	CT	TT	GG	GC	G	G	T	T	C	T	T	T	G	G	G	G	control	Female	19	12							10	11	14	9	44
375	GG	TT	CT	TT	GG	GC	G	G	T	T	C	T	T	T	G	G	G	G	control	Female	20	13
376	GA	CT	CT	CT	GG	GG	G	A	C	T	C	T	C	T	G	G	G	A	control	Female	24	16							19	18	20	14	71
377	GG	TT	CC	TT	GG	CC	G	G	T	T	C	C	T	T	G	G	C	G	control	Female	26	17							19	26	25	18	88
378	GA	CT	TT	TT	GC	GC	G	A	C	T	T	T	T	T	G	C	G	A	OCD	Female	39	16	22	17	14	15	29	28	18	11	20	16	65
379	GA	CT	CC	TT	GG	GC	G	A	C	T	C	C	T	T	G	G	G	A	control	Female	19	12							14	16	12	10	52
380	GG	CT	CT	TT	GG	GC	G	G	C	T	C	T	T	T	G	G	G	G	OCD	Female	33	16	16	17	13	12	25	21	2	20	11	23	56
381	GG	TT	CT	TT	GG	GC	G	G	T	T	C	T	T	T	G	G	G	G	OCD	Male	23	12	21	2	13	12	25	18
382	GG	TT	TT	TT	GG	GC	G	G	T	T	T	T	T	T	G	G	G	G	OCD	Male	25	12	18	7	13	12	25	19
383	GA	CT	CT	TT	GC	GG	G	A	C	T	C	T	T	T	G	C	G	A	control	Female	21	15							17	26	22	12	77
384	GG	TT	CC	TT	GG	CC	G	G	T	T	C	C	T	T	G	G	C	G	OCD	Male	20	12	19	1	17	16	33	29
385	GG	TT	CC	TT	GG	CC	G	G	T	T	C	C	T	T	G	G	C	G	control	Male	22	14							19	21	23	13	76
386	GA	CT	CC	TT	GG	GC	G	A	C	T	C	C	T	T	G	G	G	A	OCD	Female	19	12	15	3	14	14	28	29	16	19	17	17	69
387	GA	CT	CC	TT	GG	CC	G	A	C	T	C	C	T	T	G	G	C	A	control	Female	23	16							18	17	17	15	67
388	GA	CT	CT	CT	GG	GG	G	A	C	T	C	T	C	T	G	G	G	A	control	Male	22	14							15	17	16	12	60
389	GA	CT	CC	TT	GG	GC	G	A	C	T	C	C	T	T	G	G	G	A	OCD	Female	22	12	17	5	15	19	34	44	17	19	20	17	73
390	GG	TT	CC	TT	GG	CC	G	G	T	T	C	C	T	T	G	G	C	G	control	Female	23	16							16	17	14	15	62
391	GG	TT	CT	CT	GG	GC	G	G	T	T	C	T	C	T	G	G	G	G	OCD	Male	20	12	13	7	16	16	32	18	10	19	21	27	77
392	GG	TT	CC	TT	GG	CC	G	G	T	T	C	C	T	T	G	G	C	G	OCD	Male	21	12	12	9	6	7	13	17	14	15	14	14	57
393	GG	TT	CT	TT	GG	GC	G	G	T	T	C	T	T	T	G	G	G	G	OCD	Male	19	9	10	9	4	9	13	22	8	17	13	18	56
394	GG	TT	CT	CT	GG	GG	G	G	T	T	C	T	C	T	G	G	G	G	OCD	Female	29	12	19	10	13	12	25	19
395	GG	TT	CT	TT	GG	GC	G	G	T	T	C	T	T	T	G	G	G	G	OCD	Female	35	12	26	9	13	14	27	30
396	GG	TT	CT	TT	GG	GC	G	G	T	T	C	T	T	T	G	G	G	G	control	Female	20	12							14	14	12	9	49
397	GG	TT	CC	TT	GG	CC	G	G	T	T	C	C	T	T	G	G	C	G	OCD	Male	20	12	10	10	11	11	22	38
398	GA	CT	CC	TT	GG	GC	G	A	C	T	C	C	T	T	G	G	G	A	control	Male	21	12							12	11	17	18	58
399	GA	CT	CC	TT	GG	GC	G	A	C	T	C	C	T	T	G	G	G	A	OCD	Male	19	9	15	4	12	14	26	16	11	13	11	20	55
400	GG	TT	CT	TT	GG	GC	G	G	T	T	C	T	T	T	G	G	G	G	control	Male	19	12							14	16	15	14	59
401	GG	TT	CC	TT	GG	CC	G	G	T	T	C	C	T	T	G	G	C	G	OCD	Female	27	14	8	19	13	12	25	16
402	GA	CT	CC	TT	GG	GG	G	A	C	T	C	C	T	T	G	G	G	A	control	Male	21	14							15	25	12	18	70
403	GG	TT	CT	TT	GG	GC	G	G	T	T	C	T	T	T	G	G	G	G	control	Male	26	14							18	15	17	14	64
404	GG	TT	CC	TT	GG	GC	G	G	T	T	C	C	T	T	G	G	G	G	OCD	Female	36	16	9	27	14	15	29	39	19	18	5	9	51
405	GA	CT	TT	TT	GC	GC	G	A	C	T	T	T	T	T	G	C	G	A	control	Male	23	14
406	GG	TT	CT	TT	GC	GC	G	G	T	T	C	T	T	T	G	C	G	G	control	Male	19	12							15	15	11	19	60
407	GG	TT	CC	TT	GG	CC	G	G	T	T	C	C	T	T	G	G	C	G	OCD	Female	36	16	22	14	11	11	22	27
408	GG	TT	CT	TT	GG	GC	G	G	T	T	C	T	T	T	G	G	G	G	control	Male	21	14							16	12	15	17	60
409	GG	TT	CC	TT	GG	CC	G	G	T	T	C	C	T	T	G	G	C	G	control	Female	20	15							14	26	24	23	87
410	GG	TT	CC	CT	GG	CC	G	G	T	T	C	C	C	T	G	G	C	G	OCD	Male	21	12	19	2	12	9	21	11	17	13	13	8	51
411	GG	TT	CC	TT	GG	GC	G	G	T	T	C	C	T	T	G	G	G	G	OCD	Female	27	12	16	11	10	4	14	18
412	GG	TT	TT	CT	GG	GC	G	G	T	T	T	T	C	T	G	G	G	G	OCD	Male	51	14	25	26	10	10	20	20
413	GA	CT		TT	CC	CC	G	A	C	T			T	T	C	C	C	A	OCD	Female	29	9	27	2	8	5	13	13
414	GA	CT	CC	TT	GG	GC	G	A	C	T	C	C	T	T	G	G	G	A	OCD	Male	30	12	24	6	16	18	34	18
415	GA	CT	CC	TT	GG	CC	G	A	C	T	C	C	T	T	G	G	C	A	control	Female	19	12							9	14	14	10	47
416	GG	TT	CT	TT	GG	GC	G	G	T	T	C	T	T	T	G	G	G	G	control	Male	26	16							12	15	20	15	62
417	GA	CT	TT	CT	GG	GG	G	A	C	T	T	T	C	T	G	G	G	A	control	Female	19	12							14	15	15	15	59
418	GG	TT	CT	TT	GG	GC	G	G	T	T	C	T	T	T	G	G	G	G	OCD	Male	41	16	13	28	17	16	33	3
419	AA	CC	CT	CT	GG	GG	A	A	C	C	C	T	C	T	G	G	G	A	control	Male	23	15							14	17	14	15	60
420	GA	CT	CC	TT	GG	GC	G	A	C	T	C	C	T	T	G	G	G	A	OCD	Male	47	12	47	0	13	12	25	19
421	GG	CT	TT	CT	GC	GC	G	G	C	T	T	T	C	T	G	C	G	G	control	Female	21	13
422	GG	TT	CT	CT	GG	GC	G	G	T	T	C	T	C	T	G	G	G	G	OCD	Male	29	16	16	13	16	16	32	10
423	GG	TT	CT	TT	GG	CC	G	G	T	T	C	T	T	T	G	G	C	G	OCD	Male	24	12	16	8	10	12	22	19	16	12	14	8	50
424	GG	TT	TT	CT	GG	GG	G	G	T	T	T	T	C	T	G	G	G	G	control	Female	19	13							16	17	15	11	59
425	GA	CT	CT	CT	GG	GC	G	A	C	T	C	T	C	T	G	G	G	A	control	Female	21	14							16	21	14	22	73
426	GG	TT	CC	TT	GG	CC	G	G	T	T	C	C	T	T	G	G	C	G	control	Female	20	13							12	15	14	19	60
427	GG	TT	CC	TT	GG	CC	G	G	T	T	C	C	T	T	G	G	C	G	control	Male	23	14
428	GG	TT	CC	TT	GG	GC	G	G	T	T	C	C	T	T	G	G	G	G	control	Female	21	15							20	18	19	16	73
429	GG	TT	CT	TT	GG	GC	G	G	T	T	C	T	T	T	G	G	G	G	control	Female	22	15							21	21	16	14	72
430	GA	CT	CC	TT	GG	GC	G	A	C	T	C	C	T	T	G	G	G	A	OCD	Female	45	16	38	7	9	11	20	18	12	22	19	18	71
431	GG	TT	CC	TT	GG	CC	G	G	T	T	C	C	T	T	G	G	C	G	control	Male	23	16							20	19	16	12	67
432	GG	TT	CC	TT	GG	CC	G	G	T	T	C	C	T	T	G	G	C	G	OCD	Male	21	12	16	5	20	19	39	33	18	11	9	18	56
433	GA	CT	CT	TT	GG	GC	G	A	C	T	C	T	T	T	G	G	G	A	OCD	Male	29	16	23	6	13	11	24	23	15	13	16	21	65
434	GG	TT	CT	CC	GG	GG	G	G	T	T	C	T	C	C	G	G	G	G	OCD	Male	22	12	12	10	17	18	35	36	10	14	16	22	62
435	GG	TT	TT	TT	GG	GG	G	G	T	T	T	T	T	T	G	G	G	G	control	Male	24	16							16	9	15	10	50
436	GG	TT	CT	TT	GG	GC	G	G	T	T	C	T	T	T	G	G	G	G	OCD	Male	19	12	12	7	12	12	24	9	12	13	2	20	47
437	GG	TT	CC	TT	GG	CC	G	G	T	T	C	C	T	T	G	G	C	G	OCD	Female	54	16	35	19	14	14	28	2	18	16	20	8	62
438	GA	CT	CT	TT	GC	GC	G	A	C	T	C	T	T	T	G	C	G	A	OCD	Female	44	12	19	25	14	16	30	27	17	11	19	22	69
439	GA	CT	CT	TT	GC	GC	G	A	C	T	C	T	T	T	G	C	G	A	OCD	Male	32	16	24	8	15	14	29	10
440	AA	CC	CT	TT	GC	GC	A	A	C	C	C	T	T	T	G	C	G	A	OCD	Male	35	18	17	18	13	12	25	18	20	16	21	18	75
441	AA	CC	CT	TT	GC	GC	A	A	C	C	C	T	T	T	G	C	G	A	OCD	Female	63	9	35	28	10	14	24	4
442	AA	CC	TT	TT	CC	GG	A	A	C	C	T	T	T	T	C	C	G	A	control	Female	26	19							16	20	17	14	67
443	GA	CT	CT	CT	GC	GG	G	A	C	T	C	T	C	T	G	C	G	A	OCD	Male	34	12	11	23	16	18	34	20	20	11	20	21	72
444	GA	CT	CT	TT	GC	CC	G	A	C	T	C	T	T	T	G	C	C	A	OCD	Female	29	16	19	10	13	12	25	18
445	GG	TT	CC	TT	GG	CC	G	G	T	T	C	C	T	T	G	G	C	G	OCD	Male	29	12	18	11	13	12	25	19
446	GA	CT	CT	TT	GG	GG	G	A	C	T	C	T	T	T	G	G	G	A	control	Male	19	12							18	15	14	11	58
447	GA	CT	CT	TT	GC	CC	G	A	C	T	C	T	T	T	G	C	C	A	control	Male	22	14							20	22	20	21	83
448	GG	TT	CC	CT	GG	CC	G	G	T	T	C	C	C	T	G	G	C	G	OCD	Male	24	16	17	7	13	14	27	34	18	19	25	16	78
449	GG	TT	TT	CT	GG	GG	G	G	T	T	T	T	C	T	G	G	G	G	OCD	Male	26	12	13	13	13	12	25	19
450	AA	CC	TT	TT	CC	GG	A	A	C	C	T	T	T	T	C	C	G	A	control	Male	24	15							14	13	16	13	56
451	GG	TT	CT	TT	GG	CC	G	G	T	T	C	T	T	T	G	G	C	G	OCD	Male	30	16	16	14	13	12	25	19
452	GG	TT	CT	TT	GG	GC	G	G	T	T	C	T	T	T	G	G	G	G	OCD	Male	26	16	19	7	13	12	25	18
453	GG	TT	CT	TT	GG	CC	G	G	T	T	C	T	T	T	G	G	C	G	OCD	Female	19	12	15	4	16	16	32	15	17	21	19	17	74
454	GA	CT	TT	CT	GG	GG	G	A	C	T	T	T	C	T	G	G	G	A	control	Female	21	15							17	23	21	14	75
455	GG	TT	CT	TT	GG	GC	G	G	T	T	C	T	T	T	G	G	G	G	OCD	Female	39	16	20	19	15	15	30	25	7	16	9	20	52
456	GA	CT	CT	TT	GC	CC	G	A	C	T	C	T	T	T	G	C	C	A	OCD	Female	42	12	16	26	8	9	17	23
457	GG	TT	CT	CT	GG	GC	G	G	T	T	C	T	C	T	G	G	G	G	OCD	Female	48	16	34	14	13	12	25	16
458	GA	CT	CT	CT	GG	CC	G	A	C	T	C	T	C	T	G	G	C	A	control	Male	21	14							17	16	20	15	68
459	GA	CT	CT	TT	GG	CC	G	A	C	T	C	T	T	T	G	G	C	A	OCD	Male	19	12	18	1	13	10	23	11
460	GG	TT	TT	CT	GG	GC	G	G	T	T	T	T	C	T	G	G	G	G	OCD	Male	29	12	18	11	13	12	25	18
461	GG	TT	TT	CT	GG	GC	G	G	T	T	T	T	C	T	G	G	G	G	control	Female	19	11							13	16	13	15	57
462	GG	TT	TT	CT	GG	GG	G	G	T	T	T	T	C	T	G	G	G	G	control	Male	23	16							17	19	16	10	62
463	GG	TT	CT	TT	GG	GC	G	G	T	T	C	T	T	T	G	G	G	G	control	Female	24	16							16	14	14	16	60
464	GG	TT	CT	TT	GG	GC	G	G	T	T	C	T	T	T	G	G	G	G	OCD	Female	23	16	20	3	9	6	15	9	18	18	15	14	65
465	GA	CT	CC	TT	GG	CC	G	A	C	T	C	C	T	T	G	G	C	A	OCD	Female	45	16	35	10	15	14	29	12	11	13	18	14	56
466	GA	CT	CT	TT	GG	GG	G	A	C	T	C	T	T	T	G	G	G	A	OCD	Female	19	12	16	3	10	11	21	2	20	8	17	17	62
467	GG	TT	TT	TT	GG	GG	G	G	T	T	T	T	T	T	G	G	G	G	OCD	Male	23	12	14	9	16	15	31	31
468	GG	TT	CT	CT	GG	CC	G	G	T	T	C	T	C	T	G	G	C	G	OCD	Female	35	16	16	19	17	18	35	6
469	GG	TT	CC	TT	GG	CC	G	G	T	T	C	C	T	T	G	G	C	G	control	Female	19	12							15	19	13	15	62
470	GG	TT	CC	TT	GG	CC	G	G	T	T	C	C	T	T	G	G	C	G	OCD	Male	22	16	13	8	12	12	24	16	10	15	19	17	61
471	AA	CC	CC	TT	GG	GC	A	A	C	C	C	C	T	T	G	G	G	A	OCD	Male	29	16	15	14	13	12	25	19	18	21	18	18	75
472	GG	TT	CT	TT	GG	GC	G	G	T	T	C	T	T	T	G	G	G	G	OCD	Male	34	12	14	20	14	16	30	16	14	14	14	14	56
473	AA	CC	CT	TT	GC	GC	A	A	C	C	C	T	T	T	G	C	G	A	control	Female	23	14
474	GA	CT	CC	TT	GG	GC	G	A	C	T	C	C	T	T	G	G	G	A	OCD	Female	27	16	18	9	7	10	17	0	16	17	15	23	71
475	GG	TT	CT	CT	GG	CC	G	G	T	T	C	T	C	T	G	G	C	G	control	Male	21	14							19	25	16	18	78
476	GG	TT	CC	TT	GG	CC	G	G	T	T	C	C	T	T	G	G	C	G	control	Male	23	16							14	15	14	11	54
477	GG	TT	CC	TT	GG	CC	G	G	T	T	C	C	T	T	G	G	C	G	control	Male	21	14							10	24	24	19	77
478	GG	TT	CC	TT	GG	CC	G	G	T	T	C	C	T	T	G	G	C	G	OCD	Male	19	12	15	4	12	16	28	26	12	9	16	19	56
479	GG	TT	CC	TT	GG	CC	G	G	T	T	C	C	T	T	G	G	C	G	OCD	Male	35	18	18	17	14	6	20	9
480	GA	CC	CT	TT	GC	GC	G	A	C	C	C	T	T	T	G	C	G	A	control	Male	21	14							13	14	17	11	55
481	GA	CT	CC	TT	GG	GG	G	A	C	T	C	C	T	T	G	G	G	A	OCD	Male	21	16	17	4	7	6	13	1
482	GA	CT	CT	TT	GG	GG	G	A	C	T	C	T	T	T	G	G	G	A	OCD	Male	36	12	19	17	6	6	12	30	10	12	12	13	47
483	GA	CT	CC	TT	GG	CC	G	A	C	T	C	C	T	T	G	G	C	A	control	Male	21	14							11	16	15	14	56
484	GG	TT	CC	TT	GG	CC	G	G	T	T	C	C	T	T	G	G	C	G	control	Female	23	16
485	GG	TT	CC	TT	GG	CC	G	G	T	T	C	C	T	T	G	G	C	G	control	Female	20	12
486	GA	CT	CT	TT	GG	GC	G	A	C	T	C	T	T	T	G	G	G	A	OCD	Female	22	12	11	11	11	11	22	16	13	17	19	22	71
487	GG	CT	CT	TT	GC	GG	G	G	C	T	C	T	T	T	G	C	G	G	OCD	Female	27	16	18	9	12	11	23	34	20	9	23	22	74
488	AA	CT	CT	TT	GC	GC	A	A	C	T	C	T	T	T	G	C	G	A	OCD	Female	21	12	9	12	16	13	29	17
489	GA	CT	CC	TT	GG	GC	G	A	C	T	C	C	T	T	G	G	G	A	control	Female	23	16							26	12	27	12	77
490	GG	TT	CC	TT	GG	GC	G	G	T	T	C	C	T	T	G	G	G	G	control	Female	23	15
491	GG	TT	CT	CT	GG	GC	G	G	T	T	C	T	C	T	G	G	G	G	OCD	Male	27	16	21	6	13	13	26	11	14	8	11	10	43
492	GG	TT	CT	TT	GG	CC	G	G	T	T	C	T	T	T	G	G	C	G	control	Male	24	14							13	22	8	10	53
493	GG	TT	CC	TT	GG	CC	G	G	T	T	C	C	T	T	G	G	C	G	OCD	Male	20	12	8	12	9	17	26	29	26	28	28	26	108
494	GG	TT	CC	TT	GG	GC	G	G	T	T	C	C	T	T	G	G	G	G	OCD	Male	21	16	12	9	14	17	31	29	19	22	18	20	79
495	GG	CT	CT	CT	GG	GC	G	G	C	T	C	T	C	T	G	G	G	G	OCD	Female	23	9	14	9	10	16	26	20	8	7	10	14	39
496	AA	CT	CT	TT	GC	CC	A	A	C	T	C	T	T	T	G	C	C	A	OCD	Male	25	12	14	11	12	11	23	15	16	15	16	16	63
497	GG	TT	CT	TT	GG	GC	G	G	T	T	C	T	T	T	G	G	G	G	control	Male	23	15							13	18	16	12	59
498	GA	CC	CT	TT	GC	GG	G	A	C	C	C	T	T	T	G	C	G	A	OCD	Male	24	16	9	15	18	20	38	37	20	25	17	19	81
499	GA	CT	CT	TT	GG	GG	G	A	C	T	C	T	T	T	G	G	G	A	control	Female	23	14
500	AA	CT	CC	TT	GG	CC	A	A	C	T	C	C	T	T	G	G	C	A	control	Female	22	15							13	18	16	17	64
501	GA	CT	CT	TT	GC	GC	G	A	C	T	C	T	T	T	G	C	G	A	OCD	Male	21	12	16	5	12	13	25	18	22	26	22	19	89
502	GA	CT	CT	CT	GG	GC	G	A	C	T	C	T	C	T	G	G	G	A	control	Female	23	14							28	15	16	17	76
503	GA	CT	CC	TT	GG	GG	G	A	C	T	C	C	T	T	G	G	G	A	OCD	Male	19	12	15	4	13	12	25	18
504	AA	CC	CC	TT	GG	GG	A	A	C	C	C	C	T	T	G	G	G	A	OCD	Female	31	16	28	3	17	19	36	18
505	GG	TT	CC	TT	GG	CC	G	G	T	T	C	C	T	T	G	G	C	G	control	Male	21	14							17	13	9	8	47
506	GA	TT	CC	TT	GG	GC	G	A	T	T	C	C	T	T	G	G	G	A	OCD	Male	23	16	15	8	14	16	30	24
507	AA	CC	CT	TT	GG	GG	A	A	C	C	C	T	T	T	G	G	G	A	control	Male	24	16							11	13	14	14	52
508	GG	TT	CC	TT	GG	CC	G	G	T	T	C	C	T	T	G	G	C	G	control	Male	24	16							18	16	18	15	67
509	GA	CT	CC	TT	GG	GC	G	A	C	T	C	C	T	T	G	G	G	A	OCD	Male	19	12	8	11	14	15	29	17	18	12	10	15	55
510	GG	TT	TT	TT	GC	GG	G	G	T	T	T	T	T	T	G	C	G	G	control	Female	19	14							16	18	14	14	62
511	GA	CT	CT	TT	GC	GC	G	A	C	T	C	T	T	T	G	C	G	A	control	Male	24	14							15	16	17	16	64
512	GA	CT	CC	TT	GG	GC	G	A	C	T	C	C	T	T	G	G	G	A	control	Male	21	14							16	24	18	17	75
513	GG	TT	CT	TT	GG	GC	G	G	T	T	C	T	T	T	G	G	G	G	control	Male	24	12							18	22	17	19	76
514	GA	CT	TT	CT	GC	GG	G	A	C	T	T	T	C	T	G	C	G	A	control	Male	24	14							13	18	16	11	58
515	AA	CC	CC	TT	GG	GG	A	A	C	C	C	C	T	T	G	G	G	A	OCD	Male	33	16	11	22	10	11	21	19
516	GG	CT	CT	TT	GG	GG	G	G	C	T	C	T	T	T	G	G	G	G	control	Male	21	13							15	14	13	13	55
517	GG	TT	CC	TT	GG	CC	G	G	T	T	C	C	T	T	G	G	C	G	OCD	Male	30	16	19	11	9	10	19	18
518	GG	TT	CC	TT	GC	GC	G	G	T	T	C	C	T	T	G	C	G	G	control	Male	19	12							15	16	15	12	58
519	GG	TT	CC	TT	GG	CC	G	G	T	T	C	C	T	T	G	G	C	G	control	Female	19	12							14	12	13	15	54
520	GG	TT	CT	CT	GG	CC	G	G	T	T	C	T	C	T	G	G	C	G	OCD	Male	23	12	20	3	15	17	32	24	13	14	17	15	59
521	GG	TT	CT	CT	GG	CC	G	G	T	T	C	T	C	T	G	G	C	G	control	Male	19	12							15	18	13	13	59
522	GG	TT	CC	TT	GG	CC	G	G	T	T	C	C	T	T	G	G	C	G	OCD	Male	26	16	18	8	12	10	22	18
523	AA	CC	CC	TT	GG	GG	A	A	C	C	C	C	T	T	G	G	G	A	OCD	Female	21	12	12	9	14	16	30	25	14	17	17	21	69
524	GG	TT	TT	CT	GG	GG	G	G	T	T	T	T	C	T	G	G	G	G	OCD	Male	21	12	9	12	12	12	25	15	20	14	20	13	67
525	GA	CT	CC	TT	GG	GC	G	A	C	T	C	C	T	T	G	G	G	A	control	Female	24	16							19	22	17	20	78
526	GG	TT	TT	TT	GG	GG	G	G	T	T	T	T	T	T	G	G	G	G	OCD	Male	19	12	14	5	9	8	17	13	20	20	21	22	83
527	GG	TT	CT	CT	GG	GC	G	G	T	T	C	T	C	T	G	G	G	G	control	Male	21	14							16	18	18	14	66
528	GG	CT	CC	TT	GG	GC	G	G	C	T	C	C	T	T	G	G	G	G	OCD	Male	21	14	19	2	16	19	35	21	20	24	4	7	55
529	GA	CT	CC	TT	GG	GC	G	A	C	T	C	C	T	T	G	G	G	A	control	Male	22	16							14	13	20	8	55
530	GG	TT	CT	CT	GG	GC	G	G	T	T	C	T	C	T	G	G	G	G	OCD	Female	28	16	27	1	16	13	29	8
531	GG	TT	CC	TT	GG	CC	G	G	T	T	C	C	T	T	G	G	C	G	control	Female	21	16							22	22	21	23	88
532	GA	CT	TT	CT	GC	GG	G	A	C	T	T	T	C	T	G	C	G	A	OCD	Male	19	9	16	3	6	6	12	19
533	GG	TT	TT	CT	GG	GC	G	G	T	T	T	T	C	T	G	G	G	G	control	Male	19	12							13	17	11	14	55
534	GG	TT	CC	TT	GG	CC	G	G	T	T	C	C	T	T	G	G	C	G	OCD	Female	54	12	20	34	14	14	28	10
535	GG	TT	CC	TT	GG	CC	G	G	T	T	C	C	T	T	G	G	C	G	control	Female	21	15							9	15	17	14	55
536	GG	TT	CC	TT	GG	CC	G	G	T	T	C	C	T	T	G	G	C	G	OCD	Male	19	9	16	3	7	3	10	22	16	16	18	15	65
537	GA	CT	CT	TT	GG	GG	G	A	C	T	C	T	T	T	G	G	G	A	control	Female	19	13							14	14	15	15	58
538	GA	CT	CT	TT	GC	GC	G	A	C	T	C	T	T	T	G	C	G	A	OCD	Female	34	16	15	19	6	13	19	18
539	GG	TT	CT	CT	GG	GC	G	G	T	T	C	T	C	T	G	G	G	G	control	Male	25	15
540	GG	TT	CC	TT	GG	GC	G	G	T	T	C	C	T	T	G	G	G	G	OCD	Male	36	16	17	19	12	10	22	13	25	6	17	12	60
541	GG	TT	CT	CT	GG	CC	G	G	T	T	C	T	C	T	G	G	C	G	OCD	Male	19	12	12	7	10	10	20	17
542	GG	TT	CC	TT	GG	GC	G	G	T	T	C	C	T	T	G	G	G	G	OCD	Female	25	12	15	10	13	12	25	19
543	GG	TT	TT	TT	GG	GG	G	G	T	T	T	T	T	T	G	G	G	G	OCD	Male	19	12	10	9	15	15	30	14	12	12	0	11	35
544	GA	CT	TT	TT	GC	GG	G	A	C	T	T	T	T	T	G	C	G	A	OCD	Male	19	12	16	3	16	15	31	34
545	GG	CT	CC	TT	GG	GG	G	G	C	T	C	C	T	T	G	G	G	G	control	Male	22	16
546	GG	TT	CT	CT	GG	CC	G	G	T	T	C	T	C	T	G	G	C	G	OCD	Male	25	12	14	11	13	12	25	18
547	GA	CT	TT	TT	GG	GG	G	A	C	T	T	T	T	T	G	G	G	A	control	Male	21	14							17	23	12	14	66
548	GA	CT	CT	TT	GC	GG	G	A	C	T	C	T	T	T	G	C	G	A	OCD	Male	29	16	18	11	13	12	25	19
549	GG	TT	TT	CT	GG	GG	G	G	T	T	T	T	C	T	G	G	G	G	OCD	Male	54	12	8	46	13	12	25	19
550	GG	TT	CT	TT	GG	GC	G	G	T	T	C	T	T	T	G	G	G	G	OCD	Male	20	12	8	12	18	20	38	35	11	15	8	24	58
551	GA	CT	CT	TT	GG	GC	G	A	C	T	C	T	T	T	G	G	G	A	OCD	Male	19	12	14	5	14	16	30	25	17	15	11	12	55
552	GG	TT		TT	GG	GG	G	G	T	T			T	T	G	G	G	G	control	Male	29	16							20	20	19	10	69
553	GG	CT	CC	TT	GG	GC	G	G	C	T	C	C	T	T	G	G	G	G	OCD	Male	24	16	11	13	10	10	20	4	16	18	20	19	73
554	GG	TT	CT	TT	GG	GC	G	G	T	T	C	T	T	T	G	G	G	G	OCD	Male	19	12	16	3	12	15	27	14	18	17	17	14	66
555	GG	TT	CC	TT	GG	CC	G	G	T	T	C	C	T	T	G	G	C	G	control	Female	22	15							13	13	13	12	51
556	GG	TT	CT	CT	GG	GC	G	G	T	T	C	T	C	T	G	G	G	G	OCD	Female	26	16	10	16	17	18	35	17	17	28	23	3	71
557	AA	CC	CT	TT	GC	GG	A	A	C	C	C	T	T	T	G	C	G	A	control	Male	28	16
558	GG	TT	CC	TT	GG	CC	G	G	T	T	C	C	T	T	G	G	C	G	OCD	Male	30	12	18	12	13	12	25	18
559	GG	TT	CC	TT	GG	CC	G	G	T	T	C	C	T	T	G	G	C	G	control	Male	21	13							13	14	13	14	54
560	GG	TT	CC	TT	GG	CC	G	G	T	T	C	C	T	T	G	G	C	G	OCD	Male	41	12	28	13	15	15	30	6
561	GA	CT	CC	TT	GG	GG	G	A	C	T	C	C	T	T	G	G	G	A	OCD	Male	19	12	17	2	13	12	25	18
562	GA	CT	CT	TT	GG	GG	G	A	C	T	C	T	T	T	G	G	G	A	OCD	Female	29	16	17	12	13	12	25	19	19	17	15	14	65
563	GA	CT	CC	TT	GG	GC	G	A	C	T	C	C	T	T	G	G	G	A	OCD	Male	23	16	7	16	11	14	25	19	16	12	27	11	66
564	GG	TT	CC	TT	GG	CC	G	G	T	T	C	C	T	T	G	G	C	G	control	Male	22	14							8	13	10	17	48
565	AA	CC	CT	TT	GC	GC	A	A	C	C	C	T	T	T	G	C	G	A	OCD	Male	37	16	12	25	13	12	25	18
566	GG	TT	CC	TT	GG	CC	G	G	T	T	C	C	T	T	G	G	C	G	OCD	Male	63	16	35	28	13	17	30	18	23	17	21	9	70
567	GG	TT	CT	TT	GG	GC	G	G	T	T	C	T	T	T	G	G	G	G	control	Male	24	16
568	GG	TT	CC	TT	GG	CC	G	G	T	T	C	C	T	T	G	G	C	G	OCD	Male	23	16	4	19	10	8	18	18
569	GG	TT	CT	TT	GC	GC	G	G	T	T	C	T	T	T	G	C	G	G	OCD	Male	28	9	13	15	13	11	24	13
570	GA	CT	TT	CT	GC	GC	G	A	C	T	T	T	C	T	G	C	G	A	OCD	Male	19	12	16	3	12	12	24	6
571	GG	TT	CC	TT	GG	CC	G	G	T	T	C	C	T	T	G	G	C	G	OCD	Male	36	12	35	1	13	12	25	18
572	GG	TT	TT	TT	GG	GC	G	G	T	T	T	T	T	T	G	G	G	G	OCD	Female	19	12	12	7	12	11	23	8
573	GG	TT	CC	TT	GG	CC	G	G	T	T	C	C	T	T	G	G	C	G	OCD	Male	21	12	16	5	8	8	16	10	8	13	14	19	54
574	GG	TT	CT	TT	GG	CC	G	G	T	T	C	T	T	T	G	G	C	G	control	Male	21	14
575	GG	TT	CT	CT	GG	GC	G	G	T	T	C	T	C	T	G	G	G	G	OCD	Male	33	12	20	13	12	10	22	2	8	12	12	20	52
576	GG	TT	CT	CT	GG	GC	G	G	T	T	C	T	C	T	G	G	G	G	control	Male	19	12							11	18	17	13	59
577	GG	TT	CT	TT	GG	GC	G	G	T	T	C	T	T	T	G	G	G	G	control	Male	22	13							11	20	12	14	57
578	GG	TT	CC	TT	GG	CC	G	G	T	T	C	C	T	T	G	G	C	G	OCD	Male	23	12	13	10	12	7	19	42
579	GA	CT	CC	TT	GG	GC	G	A	C	T	C	C	T	T	G	G	G	A	OCD	Female	45	12	30	15	13	12	25	19	16	12	13	21	62
580	GA	CT	CT	CT	GC	GG	G	A	C	T	C	T	C	T	G	C	G	A	OCD	Male	36	12	18	18	10	8	18	3	15	11	18	16	60
581	GG	CT	CT	TT	GG	GC	G	G	C	T	C	T	T	T	G	G	G	G	OCD	Male	20	12	9	11	14	13	27	20
582	GG	TT	CT	TT	GG	GC	G	G	T	T	C	T	T	T	G	G	G	G	control	Male	20	14							10	20	16	12	58
583	GG	TT	CC	TT	GG	CC	G	G	T	T	C	C	T	T	G	G	C	G	control	Female	19	12							17	14	14	15	60
584	GG	TT	CT	CT	GG	GC	G	G	T	T	C	T	C	T	G	G	G	G	OCD	Female	40	18	19	21	11	13	24	31
585	GG	TT	CT	TT	GG	GG	G	G	T	T	C	T	T	T	G	G	G	G	OCD	Female	40	12	25	15	10	11	21	34
586	GG	TT	CT	TT	GG	CC	G	G	T	T	C	T	T	T	G	G	C	G	control	Female	24	16							20	16	23	11	70
587	GA	CT	CT	TT	GC	CC	G	A	C	T	C	T	T	T	G	C	C	A	OCD	Female	30	16	15	15	6	9	15	4	4	10	11	18	43
588	GG	TT	CC	TT	GG	CC	G	G	T	T	C	C	T	T	G	G	C	G	OCD	Male	21	12	19	2	13	12	25	19
589	GG	TT	CC	TT	GG	GC	G	G	T	T	C	C	T	T	G	G	G	G	OCD	Male	44	16	37	7	12	13	25	18
590	GG	TT	CC	TT	GG	CC	G	G	T	T	C	C	T	T	G	G	C	G	control	Male	31	16
591	GG	TT	CC	TT	GG	CC	G	G	T	T	C	C	T	T	G	G	C	G	control	Male	19	12							14	16	17	12	59
592	GA	CT	CT	CT	GG	GC	G	A	C	T	C	T	C	T	G	G	G	A	OCD	Male	19	12	13	6	12	8	20	15
593	GG	TT	CT	TT	GG	GC	G	G	T	T	C	T	T	T	G	G	G	G	control	Male	23	16							20	18	18	17	73
594	GA	CT	TT	TT	GC	GG	G	A	C	T	T	T	T	T	G	C	G	A	control	Male	24	16							21	18	18	14	71
595	GG	TT	CT	CT	GG	GG	G	G	T	T	C	T	C	T	G	G	G	G	OCD	Male	19	12	16	3	16	15	31	24	7	21	17	21	66
596	GG	TT	CC	TT	GG	CC	G	G	T	T	C	C	T	T	G	G	C	G	control	Female	24	16							14	17	13	12	56
597	GG	TT	CC	TT	GG	CC	G	G	T	T	C	C	T	T	G	G	C	G	OCD	Male	19	12	18	1	17	15	32	32
598	GA	CT	CC	TT	GG	GG	G	A	C	T	C	C	T	T	G	G	G	A	OCD	Male	26	16	14	12	9	11	20	18
599	GG	CC	CT	TT	GG	GG	G	G	C	C	C	T	T	T	G	G	G	G	OCD	Male	28	16	22	6	9	10	19	8
600	GG	TT	CT	CT	GG	GC	G	G	T	T	C	T	C	T	G	G	G	G	OCD	Female	31	16	17	14	10	11	21	26
601	GA	CT	CT	TT	GC	GC	G	A	C	T	C	T	T	T	G	C	G	A	control	Male	24	14
602	GA	CT	CT	TT	GG	GC	G	A	C	T	C	T	T	T	G	G	G	A	OCD	Female	21	12	14	7	16	15	31	32	15	15	14	21	65
603	GA	CT	CC	TT	GG	GC	G	A	C	T	C	C	T	T	G	G	G	A	OCD	Female	55	12	25	30	5	4	9	20	16	13	23	15	67
604	GG	TT	CC	CT	GG	CC	G	G	T	T	C	C	C	T	G	G	C	G	control	Female	19	12							13	20	13	12	58
605	GA	CT	TT	TT	GC	GG	G	A	C	T	T	T	T	T	G	C	G	A	OCD	Male	26	16	18	8	10	10	20	11
606	GG	TT	CC	TT	GG	CC	G	G	T	T	C	C	T	T	G	G	C	G	control	Male	25	16							19	18	13	16	66
607	GG	TT	CT	TT	GC	GC	G	G	T	T	C	T	T	T	G	C	G	G	control	Female	20	12							12	9	15	13	49
608	GA	TT	CC	TT	GG	CC	G	A	T	T	C	C	T	T	G	G	C	A	OCD	Female	24	12	19	5	14	15	29	33	9	24	16	19	68
609	GA	CT	TT	TT	GC	GC	G	A	C	T	T	T	T	T	G	C	G	A	OCD	Female	35	12	15	20	14	15	29	17	9	18	18	19	64
610	GA	CT	TT	CT	GC	GG	G	A	C	T	T	T	C	T	G	C	G	A	OCD	Female	43	14	20	23	12	12	24	19
611	GG	TT	TT	CT	GG	GG	G	G	T	T	T	T	C	T	G	G	G	G	control	Female	37	14
612	GA	CT	CT	TT	GC	GC	G	A	C	T	C	T	T	T	G	C	G	A	OCD	Female	41	14	36	5	13	14	27	11
613	GG	TT	CT	CT	GG	GC	G	G	T	T	C	T	C	T	G	G	G	G	control	Female	24	16
614	GA	CT	CT	TT	GG	GC	G	A	C	T	C	T	T	T	G	G	G	A	control	Male	21	14							20	23	19	17	79
615	GA	CT	CC	TT	GG	GC	G	A	C	T	C	C	T	T	G	G	G	A	control	Female	20	14							18	15	14	15	62
616	GA	CT	TT	TT	GG	GG	G	A	C	T	T	T	T	T	G	G	G	A	control	Male	22	16							17	21	13	17	68
617	GA	CT	CC	TT	GG	GC	G	A	C	T	C	C	T	T	G	G	G	A	OCD	Female	23	12	18	5	16	15	31	19
618	GG	TT	CC	TT	GG	CC	G	G	T	T	C	C	T	T	G	G	C	G	OCD	Male	27	16	16	11	15	15	30	13	4	10	11	18	43
619	GG	TT	CC	TT	GG	GC	G	G	T	T	C	C	T	T	G	G	G	G	control	Male	21	14							18	20	14	20	72
620	AA	CC	CT	TT	GC	GG	A	A	C	C	C	T	T	T	G	C	G	A	OCD	Female	21	12	11	10	15	12	27	20
621	GG	TT	CT	TT	GG	GC	G	G	T	T	C	T	T	T	G	G	G	G	control	Female	23	15							17	24	21	11	73
622	GA	CT	CC	TT	GG	GG	G	A	C	T	C	C	T	T	G	G	G	A	control	Male	19	12							15	13	13	16	57
623	GA	CT	CT	TT	GG	GG	G	A	C	T	C	T	T	T	G	G	G	A	control	Male	24	16							14	13	11	12	50
624	GA	CT	CC	TT	GG	GC	G	A	C	T	C	C	T	T	G	G	G	A	OCD	Male	25	12	15	10	6	8	14	9
625	AA	CC	CT	TT	GC	GG	A	A	C	C	C	T	T	T	G	C	G	A	control	Female	26	17
626	GA	CT	CC	TT	GG	GC	G	A	C	T	C	C	T	T	G	G	G	A	control	Male	24	16							20	17	20	14	71
627	GA	TT	CC	TT	GG	CC	G	A	T	T	C	C	T	T	G	G	C	A	control	Male	19	12							17	17	15	11	60
628	GG	TT	CC	TT	GG	CC	G	G	T	T	C	C	T	T	G	G	C	G	OCD	Male	19	12	15	4	13	12	25	19	20	11	19	23	73
629	GA	CT	CT	TT	GC	GG	G	A	C	T	C	T	T	T	G	C	G	A	OCD	Male	21	16	14	7	11	11	22	16	18	12	17	17	64
630	GG	TT	CT	TT	GG	GG	G	G	T	T	C	T	T	T	G	G	G	G	OCD	Female	24	16	12	12	17	17	34	32	22	11	22	21	76
631	GA	CT	CC	TT	GG	GC	G	A	C	T	C	C	T	T	G	G	G	A	control	Male	23	16
632	GA	CT	TT	TT	GC	GG	G	A	C	T	T	T	T	T	G	C	G	A	OCD	Female	27	16	11	16	17	12	29	25
633	GA	CT	CC	TT	GG	GC	G	A	C	T	C	C	T	T	G	G	G	A	OCD	Female	32	16	28	4	10	9	19	9	16	11	14	19	60
634	GG	TT	CT	CT	GG	GC	G	G	T	T	C	T	C	T	G	G	G	G	OCD	Male	22	12	17	5	5	5	10	10
635	GG	TT	CT	CT	GG	GC	G	G	T	T	C	T	C	T	G	G	G	G	OCD	Male	24	12	8	16	14	10	24	28	21	19	21	14	75
636	GG	TT	CC	TT	GG	CC	G	G	T	T	C	C	T	T	G	G	C	G	OCD	Female	26	18	11	15	19	18	37	42
637	GG	TT	CC	TT	GG	CC	G	G	T	T	C	C	T	T	G	G	C	G	OCD	Female	19	12	7	12	11	12	23	12	16	15	19	23	73
638			CT								C	T							OCD	Male	32	16	11	21	13	17	30	28
639	GG	TT	CC	TT	GG	CC	G	G	T	T	C	C	T	T	G	G	C	G	control	Female	25	16							24	16	21	11	72
640	GA	CT	CC	TT	GG	CC	G	A	C	T	C	C	T	T	G	G	C	A	OCD	Male	21	12	9	12	6	6	12	11	14	13	14	6	47
641	GA	CT	CT	TT	GC	GC	G	A	C	T	C	T	T	T	G	C	G	A	OCD	Female	22	16	20	2	14	12	26	29	18	19	16	18	71
642	GG	TT	CC	TT	GG	GC	G	G	T	T	C	C	T	T	G	G	G	G	OCD	Female	38	16	23	15	11	12	23	27
643	GG	TT	CT	TT	GG	GG	G	G	T	T	C	T	T	T	G	G	G	G	OCD	Female	37	16	14	23	16	15	31	24	20	15	26	21	82
644	GG	TT	CT	CT	GG	GC	G	G	T	T	C	T	C	T	G	G	G	G	OCD	Male	23	16	14	9	15	12	27	19
645	GG	TT	CC	TT	GG	CC	G	G	T	T	C	C	T	T	G	G	C	G	control	Female	24	16							23	21	19	10	73
646	GG	TT	CT	TT	GG	GC	G	G	T	T	C	T	T	T	G	G	G	G	control	Female	22	16
647	AA	CC	CT	TT	GC	GC	A	A	C	C	C	T	T	T	G	C	G	A	OCD	Male	33	16	16	17	15	14	29	16	15	15	16	17	63
648	GG	TT	CT	TT	GG	CC	G	G	T	T	C	T	T	T	G	G	C	G	OCD	Male	30	16	19	11	13	12	25	18
649	GG	TT	CT	CT	GG	GC	G	G	T	T	C	T	C	T	G	G	G	G	control	Male	24	16							15	7	9	3	34
650	GG	TT	CC	TT	GG	CC	G	G	T	T	C	C	T	T	G	G	C	G	control	Male	19	12							14	15	17	13	59
651	AA	TT	CT	CT	GG	GC	A	A	T	T	C	T	C	T	G	G	G	A	OCD	Male	24	12	11	13	17	15	32	18
652	GA	CT	CC	TT	GC	GG	G	A	C	T	C	C	T	T	G	C	G	A	OCD	Male	38	16	33	5	15	15	30	10
653	GA	CT	CC	TT	GG	CC	G	A	C	T	C	C	T	T	G	G	C	A	control	Male	22	14							13	13	8	19	53
654	GA	CT		TT	GG	GG	G	A	C	T			T	T	G	G	G	A	control	Female	21	14
655	GG	TT	CT	CT	GG	GG	G	G	T	T	C	T	C	T	G	G	G	G	control	Female	21	14
656	GA	CT	CC	TT	GG	CC	G	A	C	T	C	C	T	T	G	G	C	A	control	Female	23	16							24	19	26	25	94
657	AA	CC	CC	CT	GG	GG	A	A	C	C	C	C	C	T	G	G	G	A	control	Female	23	16							13	24	19	24	80
658	GG	TT	CT	TT	GG	GC	G	G	T	T	C	T	T	T	G	G	G	G	OCD	Female	52	12	37	15	11	11	22	15
659	GG	CT	CT	TT	GG	GC	G	G	C	T	C	T	T	T	G	G	G	G	control	Female	24	14							13	17	12	15	57
660	GG	TT	CC	TT	GG	CC	G	G	T	T	C	C	T	T	G	G	C	G	control	Female	23	16
661	GA	CT	TT	TT	GC	GC	G	A	C	T	T	T	T	T	G	C	G	A	control	Male	23	16
662	GG	TT	CC	TT	GG	CC	G	G	T	T	C	C	T	T	G	G	C	G	OCD	Male	21	12	17	4	13	12	25	19
663	GG	TT	CT	TT	GG	GC	G	G	T	T	C	T	T	T	G	G	G	G	control	Male	23	16							16	17	16	7	56
664	GA	CT	CT	TT	GC	CC	G	A	C	T	C	T	T	T	G	C	C	A	OCD	Male	49	18	17	32	5	6	11	14
665	GA	CT	TT	TT	GC	GG	G	A	C	T	T	T	T	T	G	C	G	A	OCD	Male	55	16	26	29	12	12	24	21	12	15	14	13	54
666	GG	TT	CT	TT	GG	GC	G	G	T	T	C	T	T	T	G	G	G	G	control	Male	23	16							19	17	15	13	64
667	GG	TT	CT	TT	GG	GC	G	G	T	T	C	T	T	T	G	G	G	G	OCD	Male	19	9	11	8	13	12	25	18	21	15	17	14	67
668	GA	CT	CT	TT	GG	GG	G	A	C	T	C	T	T	T	G	G	G	A	control	Male	24	16
669	GG	TT	CC	TT	GG	CC	G	G	T	T	C	C	T	T	G	G	C	G	OCD	Male	21	12	13	8	15	14	29	4
670	GA	CT	CT	TT	GC	CC	G	A	C	T	C	T	T	T	G	C	C	A	OCD	Female	43	16	41	2	16	15	31	41
671	GG	TT	CC	TT	GG	CC	G	G	T	T	C	C	T	T	G	G	C	G	control	Male	21	14
672	GA	CT	CC	TT	GG	GC	G	A	C	T	C	C	T	T	G	G	G	A	control	Female	22	15
673	GA	CT	CT	TT	GC	GC	G	A	C	T	C	T	T	T	G	C	G	A	OCD	Female	22	12	15	7	14	13	27	29	18	11	17	19	65
674	GA	CT	CC	TT	GG	CC	G	A	C	T	C	C	T	T	G	G	C	A	control	Male	24	15							14	23	16	11	64
675	GG	TT	CC	TT	GG	CC	G	G	T	T	C	C	T	T	G	G	C	G	OCD	Male	25	12	14	11	13	15	28	12
676	GA	CT	TT	TT	CC	GG	G	A	C	T	T	T	T	T	C	C	G	A	OCD	Male	29	16	25	4	13	12	25	19
677	GG	TT	CT	CT	GG	GC	G	G	T	T	C	T	C	T	G	G	G	G	OCD	Male	28	16	26	2	9	10	19	5	16	27	16	19	78
678	GA	CT	CT	TT	GG	GC	G	A	C	T	C	T	T	T	G	G	G	A	OCD	Female	51	12	41	10	13	12	25	18
679	GA	CT	TT	TT	GC	GC	G	A	C	T	T	T	T	T	G	C	G	A	OCD	Male	21	12	10	11	13	12	25	10
680	GA	CT	CC	TT	GG	GC	G	A	C	T	C	C	T	T	G	G	G	A	control	Male	29	16
681	GG	TT	CT	TT	GG	GC	G	G	T	T	C	T	T	T	G	G	G	G	control	Male	22	14							17	16	20	11	64
682	AA	CC	TT	TT	GC	GC	A	A	C	C	T	T	T	T	G	C	G	A	OCD	Male	33	16	18	15	12	15	27	9	16	16	23	12	67
683	AA	CC	CT	TT	GC	CC	A	A	C	C	C	T	T	T	G	C	C	A	OCD	Male	20	12	12	8	15	17	32	14	6	15	9	6	36
684	GG	TT	TT	CT	GC	GC	G	G	T	T	T	T	C	T	G	C	G	G	control	Male	22	12
685	GG	TT	CC	TT	GG	GC	G	G	T	T	C	C	T	T	G	G	G	G	OCD	Male	22	12	21	1	13	12	25	19
686	GA	CT	CT	TT	GC	GG	G	A	C	T	C	T	T	T	G	C	G	A	OCD	Female	48	12	18	30	13	12	25	18	25	16	23	15	79
687	GG	CT	CC	TT	GG	GG	G	G	C	T	C	C	T	T	G	G	G	G	OCD	Female	33	16	32	1	13	18	31	20	16	15	16	5	52
688	GA	CT	CT	TT	GC	CC	G	A	C	T	C	T	T	T	G	C	C	A	control	Female	20	12							15	14	15	14	58
689	GG	TT	CT	TT	GC	GG	G	G	T	T	C	T	T	T	G	C	G	G	control	Female	21	12							13	18	13	14	58
690	GG	TT	CC	TT	GG	GC	G	G	T	T	C	C	T	T	G	G	G	G	OCD	Male	31	14	24	7	11	13	24	19	20	10	24	16	70
691	GG	CT	CT	TT	GG	CC	G	G	C	T	C	T	T	T	G	G	C	G	control	Male	24	16							18	12	18	16	64
692	GA	CT	CT	TT	GC	CC	G	A	C	T	C	T	T	T	G	C	C	A	OCD	Male	60	12	50	10	12	13	25	15
693	GA	CT	CT	TT	GC	CC	G	A	C	T	C	T	T	T	G	C	C	A	OCD	Male	54	12	19	35	13	12	25	18
694	GG	CT	CC	TT	GG	GC	G	G	C	T	C	C	T	T	G	G	G	G	control	Male	19	13							11	15	15	15	56
695	GA	CT	CC	TT	GG	GG	G	A	C	T	C	C	T	T	G	G	G	A	OCD	Male	28	16	22	6	8	8	16	19
696	GG	TT	CT	CT	GG	CC	G	G	T	T	C	T	C	T	G	G	C	G	OCD	Male	30	16	29	1	13	12	25	18
697	GG	TT	CC	TT	GC	GC	G	G	T	T	C	C	T	T	G	C	G	G	control	Male	25	16
698	GG	TT	CC	TT	GG	CC	G	G	T	T	C	C	T	T	G	G	C	G	OCD	Male	36	16	14	22	15	14	29	25	16	28	20	26	90
699	GG	TT	CT	TT	GC	GC	G	G	T	T	C	T	T	T	G	C	G	G	control	Female	23	16
700	GG	TT	TT	TT	GG	CC	G	G	T	T	T	T	T	T	G	G	C	G	control	Male	22	14							13	12	16	12	53
701	GA	CC	TT	TT	GG	GC	G	A	C	C	T	T	T	T	G	G	G	A	OCD	Male	23	12	15	8	14	14	28	10
702	AA	CC	CC	TT	GG	GG	A	A	C	C	C	C	T	T	G	G	G	A	OCD	Male	30	16	13	17	13	13	26	19
703	GG	TT	CT	TT	GG	GC	G	G	T	T	C	T	T	T	G	G	G	G	OCD	Male	19	12	11	8	3	3	6	5	13	18	17	17	65
704	GG	TT	CT	CT	GG	GC	G	G	T	T	C	T	C	T	G	G	G	G	control	Female	22	16
705	GA	CT	CT	CT	GG	GC	G	A	C	T	C	T	C	T	G	G	G	A	control	Female	20	13
706	GG	TT	CT	TT	GC	CC	G	G	T	T	C	T	T	T	G	C	C	G	OCD	Female	19	12	18	1	14	15	29	8	17	19	18	22	76
707	GA	CT	TT	TT	GC	CC	G	A	C	T	T	T	T	T	G	C	C	A	control	Male	24	15
708	GG	TT	CC	TT	GG	CC	G	G	T	T	C	C	T	T	G	G	C	G	OCD	Female	36	16	18	18	10	10	20	0	13	20	20	21	74
709	GA	CT	CC	TT	GG	GC	G	A	C	T	C	C	T	T	G	G	G	A	OCD	Male	20	12	6	14	9	7	16	14	24	27	13	15	79
710	GG	TT	CT	CT	GG	GC	G	G	T	T	C	T	C	T	G	G	G	G	OCD	Male	30	16	24	6	15	15	30	11	15	13	19	16	63
711	GG	TT	CC	TT	GG	GC	G	G	T	T	C	C	T	T	G	G	G	G	OCD	Male	23	16	16	7	13	12	25	13
712	GG	TT	CC	TT	GG	CC	G	G	T	T	C	C	T	T	G	G	C	G	OCD	Female	23	12	12	11	13	12	25	19
713	GA	CT	CT	CT	GG	GC	G	A	C	T	C	T	C	T	G	G	G	A	control	Male	21	12							13	17	14	16	60
714	GG	CT	CC	TT	GG	GC	G	G	C	T	C	C	T	T	G	G	G	G	control	Male	22	14							20	20	15	12	67
715	GG	TT	CC	TT	GG	GC	G	G	T	T	C	C	T	T	G	G	G	G	OCD	Female	21	12	14	7	13	15	28	20	23	13	23	20	79
716	GG	TT	CC	TT	GG	CC	G	G	T	T	C	C	T	T	G	G	C	G	OCD	Female	19	12	10	9	9	12	21	37
717	GA	CT	CT	TT	GG	GG	G	A	C	T	C	T	T	T	G	G	G	A	control	Male	22	14							15	13	13	17	58
718	GA	CT	CC	TT	GG	GC	G	A	C	T	C	C	T	T	G	G	G	A	control	Female	23	16							15	15	10	14	54
719	GA	CT	CT	TT	GC	GC	G	A	C	T	C	T	T	T	G	C	G	A	OCD	Female	26	16	16	10	1	12	13	7	19	18	25	20	82
720	GG	TT	CT	CT	GG	CC	G	G	T	T	C	T	C	T	G	G	C	G	OCD	Female	41	16	17	24	15	19	34	31	8	10	8	7	33
721	GG	CT	CC	TT	GG	GC	G	G	C	T	C	C	T	T	G	G	G	G	OCD	Female	46	18	44	2	13	12	25	18
722	GG	TT	CT	TT	GG	GG	G	G	T	T	C	T	T	T	G	G	G	G	control	Female	21	15							18	20	20	20	78
723	GG	TT	CT	TT	GG	GC	G	G	T	T	C	T	T	T	G	G	G	G	OCD	Male	19	12	18	1	9	11	20	16	16	9	12	7	44
724	GG	TT	CT	CT	GG	GC	G	G	T	T	C	T	C	T	G	G	G	G	control	Male	22	14							13	16	20	15	64
725	GA	CT	TT	TT	GC	GC	G	A	C	T	T	T	T	T	G	C	G	A	control	Male	21	14							23	24	25	20	92
726	GA	CC	CT	TT	GG	GG	G	A	C	C	C	T	T	T	G	G	G	A	OCD	Female	29	16	14	15	13	13	26	18
727	GG	TT	CT	CT	GG	CC	G	G	T	T	C	T	C	T	G	G	C	G	control	Male	21	14							13	21	16	12	62
728	GG	TT	CT	CT	GG	CC	G	G	T	T	C	T	C	T	G	G	C	G	OCD	Male	19	12	7	12	16	16	32	39	22	19	19	17	77
729	GG	CT	CT	TT	GC	GG	G	G	C	T	C	T	T	T	G	C	G	G	OCD	Female	23	12	14	9	13	8	21	31
730	AA	CC	CT	TT	GC	GG	A	A	C	C	C	T	T	T	G	C	G	A	OCD	Male	35	16	34	1	13	12	25	19	19	20	19	15	73
731	GG	TT	CT	CT	GG	GC	G	G	T	T	C	T	C	T	G	G	G	G	OCD	Male	35	16	14	21	9	12	21	21
732	GG	TT	CC	TT	GG	GC	G	G	T	T	C	C	T	T	G	G	G	G	control	Female	22	15							18	16	15	20	69
733	GA	CT	CT	CT	GG	GG	G	A	C	T	C	T	C	T	G	G	G	A	OCD	Male	23	16	16	7	13	8	21	7	16	26	23	17	82
734	AA	CC	CC	TT	GG	GC	A	A	C	C	C	C	T	T	G	G	G	A	control	Male	24	16							21	13	14	9	57
735	GG	TT	TT	CT	GG	GC	G	G	T	T	T	T	C	T	G	G	G	G	OCD	Female	23	16	14	9	17	13	30	13	8	11	12	16	47
736	GA	CT	TT	TT	GC	GG	G	A	C	T	T	T	T	T	G	C	G	A	control	Female	19	12							17	16	16	14	63
737	GA	CT	CC	TT	GG	GG	G	A	C	T	C	C	T	T	G	G	G	A	control	Male	22	16
738	GG	TT	CC	TT	GG	CC	G	G	T	T	C	C	T	T	G	G	C	G	OCD	Male	27	16	19	8	15	15	30	20
739	GA	CT	CT	TT	GC	CC	G	A	C	T	C	T	T	T	G	C	C	A	OCD	Male	19	12	14	5	13	14	27	30	12	17	17	17	63
740	GG	TT	CT	TT	GG	GC	G	G	T	T	C	T	T	T	G	G	G	G	OCD	Female	51	12	19	32	13	12	25	18
741	GA	CT	CC	TT	GG	GC	G	A	C	T	C	C	T	T	G	G	G	A	OCD	Female	32	16	17	15	13	12	25	19
742	GA	CT	CT	CT	GG	CC	G	A	C	T	C	T	C	T	G	G	C	A	OCD	Male	19	12	14	5	16	16	32	14	10	20	19	17	66
743	AA	CC	CC	TT	GG	GG	A	A	C	C	C	C	T	T	G	G	G	A	OCD	Male	25	16	6	19	14	15	29	28	10	20	12	16	58
744	GG	TT	CC	TT	GG	CC	G	G	T	T	C	C	T	T	G	G	C	G	OCD	Male	26	16	11	15	13	12	25	18
745	GA	CT	CC	TT	GG	CC	G	A	C	T	C	C	T	T	G	G	C	A	OCD	Male	19	12	9	10	12	11	23	6	19	14	11	23	67
746	GA	CT	CT	TT	GC	GC	G	A	C	T	C	T	T	T	G	C	G	A	OCD	Male	25	12	23	2	16	14	30	24	8	17	12	19	56
747	GG	CT	CC	TT	GG	GC	G	G	C	T	C	C	T	T	G	G	G	G	OCD	Female	28	16	13	15	12	9	21	19
748	GG	TT	TT	CC	GG	GC	G	G	T	T	T	T	C	C	G	G	G	G	OCD	Female	29	12	19	10	13	12	25	19
749	GG	TT	CT	CT	GG	CC	G	G	T	T	C	T	C	T	G	G	C	G	control	Male	21	12
750	GA	CT	CC	TT	GG	GG	G	A	C	T	C	C	T	T	G	G	G	A	control	Male	22	14							17	18	20	6	61
751	GA	CT	CT	TT	GG	GG	G	A	C	T	C	T	T	T	G	G	G	A	control	Female	19	12							15	16	14	12	57
752	GG	TT	CC	TT	GG	CC	G	G	T	T	C	C	T	T	G	G	C	G	OCD	Female	21	12	20	1	14	10	24	22
753	GA	CT	CC	TT	GG	GC	G	A	C	T	C	C	T	T	G	G	G	A	control	Male	23	13							15	24	21	14	74
754	AA	CT	CT	TT	GC	GC	A	A	C	T	C	T	T	T	G	C	G	A	OCD	Male	24	12	15	9	10	0	10	18
755	GA	CT	CC	TT	GG	GC	G	A	C	T	C	C	T	T	G	G	G	A	control	Female	21	15							17	18	20	20	75
756	GG	CT	CT	TT	GG	CC	G	G	C	T	C	T	T	T	G	G	C	G	OCD	Male	56	18	20	36	15	15	30	6
757	GG	TT	CC	TT	GG	CC	G	G	T	T	C	C	T	T	G	G	C	G	control	Female	23	17
758	GG	TT	CT	TT	GG	GC	G	G	T	T	C	T	T	T	G	G	G	G	OCD	Female	34	18	18	16	10	11	21	10
759	GA	CT	TT	TT	CC	GG	G	A	C	T	T	T	T	T	C	C	G	A	OCD	Female	25	16	22	3	13	12	25	19
760	GA	CT	CT	CT	GG	GG	G	A	C	T	C	T	C	T	G	G	G	A	control	Female	27	19							18	20	21	13	72
761	GG	TT	CT	TT	GG	CC	G	G	T	T	C	T	T	T	G	G	C	G	control	Male	20	14							15	13	16	9	53
762	GG	TT	CC	TT	GG	CC	G	G	T	T	C	C	T	T	G	G	C	G	OCD	Male	19	12	12	7	10	7	17	5	15	19	17	13	64
763	GA	TT	CC	TT	GG	CC	G	A	T	T	C	C	T	T	G	G	C	A	control	Male	22	14							23	16	12	7	58
764	GG	TT	CC	TT	GG	CC	G	G	T	T	C	C	T	T	G	G	C	G	control	Male	27	16							20	3	23	6	52
765	GG	TT	CC	TT	GG	CC	G	G	T	T	C	C	T	T	G	G	C	G	OCD	Male	45	12	37	8	15	15	30	10
766	GA	CT	CT	TT	GG	GC	G	A	C	T	C	T	T	T	G	G	G	A	control	Male	20	12							14	15	17	12	58
767	GA	CT	CT	TT	GC	GC	G	A	C	T	C	T	T	T	G	C	G	A	control	Female	20	12							16	18	12	16	62
768	GA	CT	TT	TT	GC	GG	G	A	C	T	T	T	T	T	G	C	G	A	OCD	Female	44	12	37	7	13	12	25	18
769	GG	TT	CC	TT	GG	CC	G	G	T	T	C	C	T	T	G	G	C	G	OCD	Male	19	12	17	2	11	2	13	14	12	14	22	21	69
770	GG	TT	CC	TT	GG	CC	G	G	T	T	C	C	T	T	G	G	C	G	OCD	Male	20	12	18	2	15	13	28	8
771	GG	TT	CT	TT	GG	CC	G	G	T	T	C	T	T	T	G	G	C	G	control	Male	22	14
772	GA	CT	CT	TT	GC	GC	G	A	C	T	C	T	T	T	G	C	G	A	OCD	Male	22	12	16	6	9	9	18	21
773	GA	CT	CC	TT	GG	GC	G	A	C	T	C	C	T	T	G	G	G	A	control	Male	19	12							16	16	20	11	63
774	GG	TT	CC	TT	GG	CC	G	G	T	T	C	C	T	T	G	G	C	G	OCD	Male	19	12	18	1	12	15	27	29	11	17	20	12	60
775	GA	CT	CC	CT	GG	GC	G	A	C	T	C	C	C	T	G	G	G	A	control	Male	19	12							22	17	12	18	69
776	GA	CT	CC	CT	GG	GC	G	A	C	T	C	C	C	T	G	G	G	A	OCD	Male	23	12	12	11	15	12	27	35	15	22	24	18	79
777	GG	TT	CC	TT	GG	GC	G	G	T	T	C	C	T	T	G	G	G	G	OCD	Male	21	16	10	11	14	15	29	23
778	GA	CC	CC	TT	GG	GG	G	A	C	C	C	C	T	T	G	G	G	A	control	Female	22	15							12	25	17	17	71
779	GA	CT	CT	TT	GC	GC	G	A	C	T	C	T	T	T	G	C	G	A	OCD	Male	27	16	16	11	11	5	16	10
780	GG	TT	CC	TT	GG	CC	G	G	T	T	C	C	T	T	G	G	C	G	control	Female	24	16							15	15	16	13	59
781	GG	TT	CT	TT	GG	CC	G	G	T	T	C	T	T	T	G	G	C	G	control	Male	29	16							18	20	16	13	67
782	GG	TT	CT	TT	GG	CC	G	G	T	T	C	T	T	T	G	G	C	G	OCD	Male	19	12	13	6	16	15	31	36	21	20	18	20	79
783	GG	TT	CC	TT	GG	GC	G	G	T	T	C	C	T	T	G	G	G	G	OCD	Male	22	12	12	10	14	15	29	28	20	21	20	14	75
784	GA	CT	CT	TT	GG	GG	G	A	C	T	C	T	T	T	G	G	G	A	control	Female	30	16
785	GA	CT	CC	TT	GG	GC	G	A	C	T	C	C	T	T	G	G	G	A	OCD	Female	42	12	32	10	6	8	14	19	14	19	19	21	73
786	GA	CT	CT	TT	GC	GC	G	A	C	T	C	T	T	T	G	C	G	A	control	Female	21	15							18	18	13	14	63
787	GA	CT	CT	TT	GC	GC	G	A	C	T	C	T	T	T	G	C	G	A	OCD	Male	23	12	19	4	16	15	31	30	14	20	25	20	79
788	GG	TT	CC	TT	GG	GC	G	G	T	T	C	C	T	T	G	G	G	G	OCD	Male	21	12	12	9	12	10	22	2
789	GG	TT	CC	TT	GG	CC	G	G	T	T	C	C	T	T	G	G	C	G	OCD	Female	56	12	19	37	13	12	25	19
790	GA	CT	CT	CT	GG	GC	G	A	C	T	C	T	C	T	G	G	G	A	control	Male	21	14							12	7	13	13	45
791	GG	TT	CC	CT	GG	GC	G	G	T	T	C	C	C	T	G	G	G	G	OCD	Female	32	12	19	13	13	12	25	18
792	GG	TT	TT	CT	GG	GG	G	G	T	T	T	T	C	T	G	G	G	G	OCD	Male	60	12	29	31	11	4	15	24	12	13	17	9	51
793	GG	TT	CC	TT	GG	CC	G	G	T	T	C	C	T	T	G	G	C	G	OCD	Male	24	12	12	12	13	12	25	18
794	GG	TT	CT	TT	GC	GC	G	G	T	T	C	T	T	T	G	C	G	G	control	Female	35	16
795	GG	TT	CT	TT	GG	GC	G	G	T	T	C	T	T	T	G	G	G	G	control	Male	22	14
796	GG	TT	CT	TT	GG	GC	G	G	T	T	C	T	T	T	G	G	G	G	OCD	Male	23	14	3	20	15	16	31	19
797	GA	CT	CT	TT	GG	GC	G	A	C	T	C	T	T	T	G	G	G	A	OCD	Male	54	12	27	27	13	12	25	19
798	GA	CT	CT	TT	GG	GG	G	A	C	T	C	T	T	T	G	G	G	A	OCD	Male	24	16	22	2	12	10	22	18	18	13	18	11	60
799	GA	CT	CT	CT	GG	GC	G	A	C	T	C	T	C	T	G	G	G	A	OCD	Male	22	14	14	8	14	14	28	31	17	18	21	16	72
800	GA	CT	CT	CT	GG	GC	G	A	C	T	C	T	C	T	G	G	G	A	OCD	Male	19	12	14	5	13	12	25	19
801	GA	CT	CT	CT	GG	CC	G	A	C	T	C	T	C	T	G	G	C	A	control	Female	21	15							9	20	17	10	56
802	GG	TT	TT	CC	GG	GG	G	G	T	T	T	T	C	C	G	G	G	G	control	Male	23	13							12	16	11	13	52
803	GA	CT	CT	TT	GC	CC	G	A	C	T	C	T	T	T	G	C	C	A	control	Female	37	14
804	GA	CT	TT	TT	GC	GC	G	A	C	T	T	T	T	T	G	C	G	A	OCD	Female	29	12	18	11	13	12	25	19
805	GG	TT	CT	TT	GG	GC	G	G	T	T	C	T	T	T	G	G	G	G	control	Male	27	16
806	GG	TT	CT	CT	GG	GC	G	G	T	T	C	T	C	T	G	G	G	G	control	Male	21	14
807	GG	TT	TT	CT	GG	GG	G	G	T	T	T	T	C	T	G	G	G	G	OCD	Male	29	16	15	14	9	10	19	18
808	GG	TT	CC	TT	GG	CC	G	G	T	T	C	C	T	T	G	G	C	G	control	Male	22	14							13	15	17	13	58
809	GA	CT	CT	TT	GC	GG	G	A	C	T	C	T	T	T	G	C	G	A	control	Male	28	17
810	GG	TT	CT	TT	GG	GC	G	G	T	T	C	T	T	T	G	G	G	G	control	Male	23	16							16	19	14	15	64
811	GG	TT	CT	TT	GG	GC	G	G	T	T	C	T	T	T	G	G	G	G	OCD	Male	23	12	16	7	9	9	18	3
812	GG	CT	CT	CT	GG	GG	G	G	C	T	C	T	C	T	G	G	G	G	OCD	Female	29	16	14	15	13	12	25	19
813	GA	CT	CC	TT	GG	CC	G	A	C	T	C	C	T	T	G	G	C	A	control	Female	23	16							15	17	16	16	64
814	GG	TT	CT	TT	GG	GG	G	G	T	T	C	T	T	T	G	G	G	G	control	Female	21	14							22	24	24	13	83
815	GG	TT	TT	TT	GG	GC	G	G	T	T	T	T	T	T	G	G	G	G	control	Female	22	14							12	15	14	14	55
816	GG	TT	TT	TT	GG	GC	G	G	T	T	T	T	T	T	G	G	G	G	OCD	Female	23	16	15	8	10	11	21	32	13	17	23	19	72
817	GA	CT	CC	TT	GG	CC	G	A	C	T	C	C	T	T	G	G	C	A	OCD	Male	27	16	17	10	15	15	30	9
818	GA	CT	CC	TT	GG	GC	G	A	C	T	C	C	T	T	G	G	G	A	control	Female	24	17							17	22	23	18	80
819	GA	CT	TT	TT	GC	GC	G	A	C	T	T	T	T	T	G	C	G	A	OCD	Male	26	16	14	12	12	10	22	24	23	21	21	17	82
820	GA	CT	CT	TT	GG	GG	G	A	C	T	C	T	T	T	G	G	G	A	OCD	Male	21	12	14	7	14	6	20	21	15	14	12	16	57
821	GG	TT	CC	TT	GG	GC	G	G	T	T	C	C	T	T	G	G	G	G	control	Male	25	14							12	14	14	12	52
822	GG	TT	CC	TT	GG	CC	G	G	T	T	C	C	T	T	G	G	C	G	control	Male	30	16
823	GG	TT	CC	TT	GG	CC	G	G	T	T	C	C	T	T	G	G	C	G	control	Male	23	16							14	16	17	12	59
824		CT	CT	CT	GG	GG			C	T	C	T	C	T	G	G	G		OCD	Male	23	12	22	1	14	14	28	10	20	20	18	19	77
825	GG	TT	CC	TT	GG	CC	G	G	T	T	C	C	T	T	G	G	C	G	OCD	Male	31	12	18	13	13	12	25	18
826	GG	TT	TT	TT	GC	GG	G	G	T	T	T	T	T	T	G	C	G	G	control	Male	20	12
827	GG	CT	CT	TT	GG	CC	G	G	C	T	C	T	T	T	G	G	C	G	OCD	Female	32	16	25	7	14	16	30	31	12	21	10	21	64
828	GG	TT		TT	GG	GC	G	G	T	T			T	T	G	G	G	G	OCD	Male	37	12	17	20	13	14	27	11	20	21	19	8	68
829	GA	CT	CT	TT	GC	CC	G	A	C	T	C	T	T	T	G	C	C	A	OCD	Female	20	12	13	7	11	9	20	6	12	23	17	17	69
830	GG	TT	CC	TT	GG	GC	G	G	T	T	C	C	T	T	G	G	G	G	OCD	Male	25	12	16	9	11	11	22	8
831	GG	TT	CC	TT	GG	CC	G	G	T	T	C	C	T	T	G	G	C	G	control	Male	19	11							13	16	16	13	58
832	GA	CT	TT	CT	GC	GC	G	A	C	T	T	T	C	T	G	C	G	A	control	Male	22	16							13	15	14	15	57
833	GA	CT	CT	TT	GC	GC	G	A	C	T	C	T	T	T	G	C	G	A	control	Male	30	16							20	14	19	10	63
834	GG	TT	CC	TT	GG	GC	G	G	T	T	C	C	T	T	G	G	G	G	OCD	Male	20	12	13	7	18	18	36	18	10	16	13	17	56
835	GG	TT	CC	TT	GG	CC	G	G	T	T	C	C	T	T	G	G	C	G	control	Male	22	12							13	16	14	13	56
836	GG	TT	CC	TT	GG	CC	G	G	T	T	C	C	T	T	G	G	C	G	control	Male	21	14
837	GG	TT	CC	TT	GG	CC	G	G	T	T	C	C	T	T	G	G	C	G	OCD	Female	32	18	20	12	12	12	24	18
838	GG	TT	CT	TT	GG	GG	G	G	T	T	C	T	T	T	G	G	G	G	OCD	Male	35	16	29	6	17	15	32	16
839	GG	TT	CC	TT	GG	GC	G	G	T	T	C	C	T	T	G	G	G	G	OCD	Male	21	12	16	5	9	6	15	20	17	11	21	22	71
840	GG	TT	CC	TT	GG	CC	G	G	T	T	C	C	T	T	G	G	C	G	control	Female	19	12							15	17	13	15	60
841	GG	TT	CC	TT	GG	CC	G	G	T	T	C	C	T	T	G	G	C	G	OCD	Female	34	16	27	7	17	17	34	29
842	GG	TT	CC	TT	GG	CC	G	G	T	T	C	C	T	T	G	G	C	G	OCD	Male	30	16	20	10	16	15	31	24	18	14	18	16	66
843	GA	CT	CT	TT	GC	GC	G	A	C	T	C	T	T	T	G	C	G	A	control	Female	23	15							16	16	14	11	57
844	GA	CT	CT	TT	GC	GC	G	A	C	T	C	T	T	T	G	C	G	A	OCD	Male	34	16	16	18	11	10	21	24
845	GG	TT	CT	TT	GG	GG	G	G	T	T	C	T	T	T	G	G	G	G	control	Male	22	12							18	11	15	20	64
846	GG	TT	CC	TT	GG	CC	G	G	T	T	C	C	T	T	G	G	C	G	control	Female	26	14
847	GG	TT	CC	TT	GG	CC	G	G	T	T	C	C	T	T	G	G	C	G	control	Female	20	14							18	20	20	10	68
848	GG	TT	CT	TT	GC	GC	G	G	T	T	C	T	T	T	G	C	G	G	OCD	Female	19	12	8	11	15	15	30	10
849	GG	TT	CT	TT	GG	GC	G	G	T	T	C	T	T	T	G	G	G	G	OCD	Male	62	12	19	43	13	12	25	19
850	GA	CT	CC	TT	GG	GC	G	A	C	T	C	C	T	T	G	G	G	A	control	Male	21	12							20	21	17	21	79
851	GG	TT	CC	TT	GG	CC	G	G	T	T	C	C	T	T	G	G	C	G	OCD	Female	34	9	31	3	16	17	33	19
852	GA	CT	CT	TT	GG	GC	G	A	C	T	C	T	T	T	G	G	G	A	OCD	Female	35	16	20	15	13	12	25	18
853	GG	TT	CT	CT	GG	CC	G	G	T	T	C	T	C	T	G	G	C	G	control	Female	21	15							14	16	15	12	57
854	GG	TT	TT	CT	GG	GG	G	G	T	T	T	T	C	T	G	G	G	G	OCD	Female	41	12	40	1	10	4	16	7	18	18	17	21	74
855	GG	TT	CT	CT	GG	GC	G	G	T	T	C	T	C	T	G	G	G	G	OCD	Female	38	12	37	1	5	4	9	9	24	12	13	9	58
856	GG	TT	CC	TT	GG	CC	G	G	T	T	C	C	T	T	G	G	C	G	control	Male	20	13							14	15	16	13	58
857	GG	TT	TT	TT	GG	GG	G	G	T	T	T	T	T	T	G	G	G	G	OCD	Male	32	16	14	18	13	12	25	18
858	GA	CT	CT	CT	GG	GC	G	A	C	T	C	T	C	T	G	G	G	A	OCD	Male	23	12	10	13	8	8	16	18
859	GA	CT	CT	TT	GC	GG	G	A	C	T	C	T	T	T	G	C	G	A	OCD	Male	35	16	12	23	9	4	13	9	6	22	19	20	67
860	GA	CT	CC	TT	GC	CC	G	A	C	T	C	C	T	T	G	C	C	A	control	Female	25	16							15	12	17	12	56
861	GG	TT	CC	TT	GG	CC	G	G	T	T	C	C	T	T	G	G	C	G	control	Female	23	16							17	15	13	12	57
862	GG	TT	CT	TT	GC	CC	G	G	T	T	C	T	T	T	G	C	C	G	control	Male	24	14							13	20	18	14	65
863	GA	CT	CT	TT	GG	CC	G	A	C	T	C	T	T	T	G	G	C	A	OCD	Female	26	16	21	5	15	15	30	10
864	GG	TT	CT	TT	GG	GC	G	G	T	T	C	T	T	T	G	G	G	G	control	Male	19	12							11	14	13	14	52
865	GA	CT	CT	TT	GC	GC	G	A	C	T	C	T	T	T	G	C	G	A	control	Female	23	16							17	14	15	13	59
866	GA	CT	CT	CT	GG	GG	G	A	C	T	C	T	C	T	G	G	G	A	OCD	Male	19	12	13	6	8	9	17	6	13	16	17	18	64
867	GG	TT	CT	CT	GG	GC	G	G	T	T	C	T	C	T	G	G	G	G	control	Female	26	16							17	19	20	9	65
868	GG	TT	CT	TT	GG	GC	G	G	T	T	C	T	T	T	G	G	G	G	OCD	Male	19	12	14	5	12	8	20	23	14	18	18	14	64
869	GG	TT	CT	CT	GG	GG	G	G	T	T	C	T	C	T	G	G	G	G	OCD	Male	19	12	14	5	12	9	21	25
870	GA	CT	CC	CT	GG	GC	G	A	C	T	C	C	C	T	G	G	G	A	OCD	Male	30	12	18	12	13	12	25	19
871	GG	TT	CC	TT	GG	CC	G	G	T	T	C	C	T	T	G	G	C	G	OCD	Female	19	12	15	4	4	4	8	19	22	16	15	18	71
872	GG	TT	CC	TT	GG	CC	G	G	T	T	C	C	T	T	G	G	C	G	OCD	Female	30	16	7	23	13	12	25	18	1	21	4	18	44
873	AA	CC	TT	TT	CC	GC	A	A	C	C	T	T	T	T	C	C	G	A	control	Male	19	12							16	16	15	16	63
874	GA	CT	TT	TT	GC	GG	G	A	C	T	T	T	T	T	G	C	G	A	control	Male	21	12							16	16	10	17	59
875	AA	CC	CC	TT	GG	GC	A	A	C	C	C	C	T	T	G	G	G	A	control	Male	19	12							14	18	14	20	66
876	GG	TT	CT	TT	GG	CC	G	G	T	T	C	T	T	T	G	G	C	G	OCD	Female	41	12	9	32	13	13	26	24
877	GA	TT	CT	TT	GG	GC	G	A	T	T	C	T	T	T	G	G	G	A	control	Female	25	16							17	11	10	13	51
878	GA	TT	CT	TT	GG	GC	G	A	T	T	C	T	T	T	G	G	G	A	OCD	Female	43	16	24	19	4	5	9	19	17	12	15	12	56
879	GG	TT	CT	CT	GG	GC	G	G	T	T	C	T	C	T	G	G	G	G	OCD	Male	19	12	13	6	14	14	28	9	18	16	16	13	63
880	GG	TT	CT	TT	GG	CC	G	G	T	T	C	T	T	T	G	G	C	G	control	Male	19	12							15	21	16	13	65
881	GG	TT	CT	TT	GG	GG	G	G	T	T	C	T	T	T	G	G	G	G	control	Female	21	15							18	22	19	18	77
882	GA	CT	CT	TT	GC	GC	G	A	C	T	C	T	T	T	G	C	G	A	control	Female	21	15							18	11	16	16	61
883	GG	TT	CT	TT	GC	GC	G	G	T	T	C	T	T	T	G	C	G	G	control	Female	20	12							12	8	20	16	56
884	GG	TT	CT	TT	GG	GC	G	G	T	T	C	T	T	T	G	G	G	G	OCD	Male	31	16	30	1	13	12	25	18
885	GG	TT	CC	TT	GG	GC	G	G	T	T	C	C	T	T	G	G	G	G	control	Female	19	12							14	18	12	16	60
886	GA	CT	CT	CT	GG	GG	G	A	C	T	C	T	C	T	G	G	G	A	control	Female	20	14							16	14	15	11	56
887	GG	TT	CC	TT	GG	CC	G	G	T	T	C	C	T	T	G	G	C	G	OCD	Male	26	16	18	8	14	11	25	15	4	19	0	15	38
888	GA	CT	CC	TT	GG	GG	G	A	C	T	C	C	T	T	G	G	G	A	control	Male	21	14
889	GG	TT	CC	TT	GG	GC	G	G	T	T	C	C	T	T	G	G	G	G	OCD	Female	33	16	31	2	18	17	35	8
890	GG	TT	CC	TT	GG	GC	G	G	T	T	C	C	T	T	G	G	G	G	control	Female	23	16							16	17	13	12	58
891	GA	CT	CT	TT	GC	GC	G	A	C	T	C	T	T	T	G	C	G	A	OCD	Male	19	12	17	2	13	12	25	19
892	GG	TT	TT	TT	GG	GG	G	G	T	T	T	T	T	T	G	G	G	G	OCD	Male	40	16	21	19	14	14	28	18
893	GA	CT	CT	TT	GC	CC	G	A	C	T	C	T	T	T	G	C	C	A	control	Male	23	16
894	GA	CT	CT	TT	GC	GC	G	A	C	T	C	T	T	T	G	C	G	A	control	Male	27	14							20	20	19	19	78
895	GA	TT	CC	TT	GG	GC	G	A	T	T	C	C	T	T	G	G	G	A	OCD	Male	22	16	14	8	9	10	19	25	18	25	18	18	79
896	GG	TT	CT	TT	GG	GC	G	G	T	T	C	T	T	T	G	G	G	G	control	Male	24	15							12	18	17	12	59
897	GG	TT	CT	TT	GG	CC	G	G	T	T	C	T	T	T	G	G	C	G	OCD	Male	40	12	7	33	11	11	22	6
898	GG	TT	CT	TT	GG	GC	G	G	T	T	C	T	T	T	G	G	G	G	control	Female	21	15							24	28	25	14	91
899	GG	TT	CC	TT	GG	GC	G	G	T	T	C	C	T	T	G	G	G	G	control	Male	27	16
900	GG	TT	TT	CT	GG	GG	G	G	T	T	T	T	C	T	G	G	G	G	OCD	Male	19	12	15	4	12	8	20	16	15	18	14	21	68
901	GG	TT	CT	CT	GG	CC	G	G	T	T	C	T	C	T	G	G	C	G	control	Male	20	13							13	14	13	13	53
902	GG	TT	TT	CT	GG	GC	G	G	T	T	T	T	C	T	G	G	G	G	OCD	Male	22	12	19	3	8	7	15	19
903	AA	CC	CC	TT	GG	GG	A	A	C	C	C	C	T	T	G	G	G	A	OCD	Female	22	12	8	14	14	15	29	12
904	GG	TT	TT	CC	GG	GG	G	G	T	T	T	T	C	C	G	G	G	G	control	Female	24	16							19	19	18	13	69
905	GG	TT	CC	TT	GG	CC	G	G	T	T	C	C	T	T	G	G	C	G	OCD	Female	48	9	47	1	6	11	17	15	19	12	18	20	69
906	GG	TT	CT	TT	GG	GC	G	G	T	T	C	T	T	T	G	G	G	G	control	Female	19	12							10	22	15	14	61
907	GA	CT	CC	TT	GG	GG	G	A	C	T	C	C	T	T	G	G	G	A	control	Female	19	13							14	14	14	14	56
908	GG	TT	CC	TT	GG	CC	G	G	T	T	C	C	T	T	G	G	C	G	control	Male	21	14							22	21	19	17	79
909	GA	CT	CC	TT	GG	GG	G	A	C	T	C	C	T	T	G	G	G	A	control	Male	25	16
910	GA	CT	CC	TT	GG	CC	G	A	C	T	C	C	T	T	G	G	C	A	control	Male	19	12							17	13	16	13	59
911	GG	TT	CC	TT	GG	GC	G	G	T	T	C	C	T	T	G	G	G	G	control	Female	21	16							14	16	11	12	53
912	GG	TT	CT	TT	GG	GC	G	G	T	T	C	T	T	T	G	G	G	G	control	Male	19	12							8	16	12	14	50
913	GA	CT	CT	TT	GC	GC	G	A	C	T	C	T	T	T	G	C	G	A	control	Male	22	14							8	11	11	12	42
914	GG	TT	CC	TT	GG	CC	G	G	T	T	C	C	T	T	G	G	C	G	control	Male	19	13							15	18	19	14	66
915	GG	TT	CT	CT	GG	GC	G	G	T	T	C	T	C	T	G	G	G	G	OCD	Male	24	12	16	8	14	12	26	18
916	GG	TT	CC	TT	GG	CC	G	G	T	T	C	C	T	T	G	G	C	G	OCD	Male	22	12	10	12	11	13	24	18
917	GG	TT	CC	TT	GG	CC	G	G	T	T	C	C	T	T	G	G	C	G	OCD	Male	19	12	16	3	17	16	33	11	12	19	15	22	68
918	GG	TT	CT	CT	GG	GG	G	G	T	T	C	T	C	T	G	G	G	G	OCD	Male	47	12	33	14	13	12	25	19
919	GG	TT	CT	TT	GC	CC	G	G	T	T	C	T	T	T	G	C	C	G	OCD	Male	29	12	19	10	13	12	25	19
920	GG	TT	TT	TT	GG	GG	G	G	T	T	T	T	T	T	G	G	G	G	OCD	Male	19	12	12	7	10	10	20	18	18	17	17	23	75
921	GG	TT	TT	CT	GG	GC	G	G	T	T	T	T	C	T	G	G	G	G	OCD	Male	30	12	13	17	18	16	34	41
922	GG	TT	CC	TT	GG	CC	G	G	T	T	C	C	T	T	G	G	C	G	OCD	Male	23	12	13	10	12	15	27	31
923	GG	TT	TT	CT	GG	GG	G	G	T	T	T	T	C	T	G	G	G	G	control	Female	21	15							20	18	20	13	71
924	GG	TT	CC	TT	GG	CC	G	G	T	T	C	C	T	T	G	G	C	G	control	Male	23	14							18	16	14	12	60
925	GA	CT	CT	TT	GG	GG	G	A	C	T	C	T	T	T	G	G	G	A	control	Male	21	14							16	22	15	10	63
926	GG	TT	CT	CT	GG	CC	G	G	T	T	C	T	C	T	G	G	C	G	control	Male	21	16
927	GG	TT	CC	TT	GG	CC	G	G	T	T	C	C	T	T	G	G	C	G	control	Female	20	14							8	9	11	13	41
928	GA	CT	CT	TT	GC	CC	G	A	C	T	C	T	T	T	G	C	C	A	control	Female	24	16							15	21	15	17	68
929	GA	CT	CT	TT	GG	GG	G	A	C	T	C	T	T	T	G	G	G	A	OCD	Male	34	16	6	28	10	9	19	19
930	AA	CC	CT	TT	GC	GG	A	A	C	C	C	T	T	T	G	C	G	A	OCD	Male	26	18	17	9	14	11	25	28
931	GA	CT	CT	TT	GG	GG	G	A	C	T	C	T	T	T	G	G	G	A	OCD	Male	48	12	11	37	14	17	31	25	13	11	18	12	54
932	GG	TT	CT	TT	GC	CC	G	G	T	T	C	T	T	T	G	C	C	G	OCD	Female	21	12	6	15	13	5	18	18
933	GG	TT	CT	TT	GG	CC	G	G	T	T	C	T	T	T	G	G	C	G	control	Female	24	16							12	17	14	23	66
934	GG	TT	CT	TT	GG	GG	G	G	T	T	C	T	T	T	G	G	G	G	control	Male	29	16
935	GG	TT	CT	TT	GG	GG	G	G	T	T	C	T	T	T	G	G	G	G	control	Female	19	13							15	19	13	12	59
936	GG	TT	CC	TT	GG	GC	G	G	T	T	C	C	T	T	G	G	G	G	OCD	Male	40	16	19	21	13	13	26	10
937	GG	CT	CT	TT	GC	GC	G	G	C	T	C	T	T	T	G	C	G	G	OCD	Male	20	12	18	2	15	15	30	13
938	GG	TT	CC	TT	GG	CC	G	G	T	T	C	C	T	T	G	G	C	G	OCD	Male	31	18	11	20	15	14	29	4	20	26	23	24	93
939	GG	TT	CC	TT	GG	GC	G	G	T	T	C	C	T	T	G	G	G	G	OCD	Male	19	12	13	6	15	14	29	14	13	17	8	12	50
940	GG	TT	CC	TT	GG	CC	G	G	T	T	C	C	T	T	G	G	C	G	control	Female	20	14							13	18	14	13	58
941	GA	CT	CT	TT	GC	GG	G	A	C	T	C	T	T	T	G	C	G	A	control	Female	22	15							16	17	14	13	60
942	GA	CT	CC	TT	GG	CC	G	A	C	T	C	C	T	T	G	G	C	A	control	Female	21	15							14	18	10	13	55
943	GG	TT	CT	TT	GG	GC	G	G	T	T	C	T	T	T	G	G	G	G	OCD	Male	36	16	13	23	13	12	25	19
944	GG	TT	CT	TT	GG	GG	G	G	T	T	C	T	T	T	G	G	G	G	control	Male	25	16							13	12	13	10	48
945	GA	CT	TT	TT	GC	GC	G	A	C	T	T	T	T	T	G	C	G	A	OCD	Male	20	12	13	7	15	17	32	37	5	26	15	22	68
946	GA	CT	CC	TT	GG	GC	G	A	C	T	C	C	T	T	G	G	G	A	OCD	Male	38	16	27	11	10	10	20	8	12	13	16	16	57
947	GA	CT	CT	TT	GG	CC	G	A	C	T	C	T	T	T	G	G	C	A	control	Male	22	14							17	17	20	16	70
948	GG	CT	CC	TT	GG	GC	G	G	C	T	C	C	T	T	G	G	G	G	OCD	Male	24	16	6	18	14	14	28	28	20	11	14	12	57
949	GA	CT	CC	TT	GG	GC	G	A	C	T	C	C	T	T	G	G	G	A	OCD	Male	25	16	16	9	11	9	20	16
950	GA	CT	CT	TT	GC	GC	G	A	C	T	C	T	T	T	G	C	G	A	OCD	Female	65	9	63	2	7	5	12	9
951	GG	TT	CC	TT	GG	CC	G	G	T	T	C	C	T	T	G	G	C	G	OCD	Female	32	16	28	4	13	12	25	18
952	GA	CC	CT	TT	GC	GG	G	A	C	C	C	T	T	T	G	C	G	A	OCD	Male	38	16	23	15	10	10	20	12
953	GA	CT	CC	TT	GG	GC	G	A	C	T	C	C	T	T	G	G	G	A	OCD	Female	19	12	8	11	14	18	32	30	21	20	20	22	83
954	GG	TT	CT	TT	GG	GC	G	G	T	T	C	T	T	T	G	G	G	G	control	Male	22	14							18	13	16	18	65
955	GA	CT	CC	TT	GG	GC	G	A	C	T	C	C	T	T	G	G	G	A	OCD	Male	22	16	16	6	11	10	21	25
956	GG	TT	TT	CT	GG	GG	G	G	T	T	T	T	C	T	G	G	G	G	control	Female	21	14							17	13	16	17	63
957	GG	TT	CC	TT	GG	GC	G	G	T	T	C	C	T	T	G	G	G	G	control	Male	26	16							16	13	16	14	59
958	GA	CT	CC	TT	GG	GC	G	A	C	T	C	C	T	T	G	G	G	A	control	Female	20	12
959	GG	TT	CC	TT	GG	CC	G	G	T	T	C	C	T	T	G	G	C	G	OCD	Female	25	16	18	7	13	12	25	19
960	GG	TT	CC	TT	GG	CC	G	G	T	T	C	C	T	T	G	G	C	G	OCD	Male	40	16	24	16	18	18	36	18
961	GA	CT	CC	TT	GG	CC	G	A	C	T	C	C	T	T	G	G	C	A	OCD	Male	24	16	17	7	18	14	32	24
962	GA	CT	CC	TT	GG	CC	G	A	C	T	C	C	T	T	G	G	C	A	control	Male	21	14
963	GA	CC	CT	TT	GC	GG	G	A	C	C	C	T	T	T	G	C	G	A	OCD	Female	33	16	17	16	12	11	23	10	8	21	19	20	68
964	GG	TT	CC	TT	GG	GC	G	G	T	T	C	C	T	T	G	G	G	G	OCD	Male	39	16	26	13	14	13	27	33
965	GG	TT	CC	TT	GG	CC	G	G	T	T	C	C	T	T	G	G	C	G	control	Male	19	12							18	14	13	11	56
966	GG	CT	CT	TT	GG	GG	G	G	C	T	C	T	T	T	G	G	G	G	OCD	Male	28	12	25	3	12	12	24	19
967	GG	TT	CT	CT	GG	CC	G	G	T	T	C	T	C	T	G	G	C	G	control	Female	23	16							18	18	12	18	66
968	GA	CT	CT	CT	GG	GG	G	A	C	T	C	T	C	T	G	G	G	A	control	Male	23	14
969	GA	TT	CC	TT	GG	CC	G	A	T	T	C	C	T	T	G	G	C	A	control	Male	23	16							9	19	16	10	54
970	GG	TT	CC	TT	GG	CC	G	G	T	T	C	C	T	T	G	G	C	G	control	Male	22	14							24	12	22	14	72
971	GG	TT	CC	TT	GG	CC	G	G	T	T	C	C	T	T	G	G	C	G	OCD	Male	19	12	14	5	14	17	31	22
972	GG	TT	CC	TT	GG	GC	G	G	T	T	C	C	T	T	G	G	G	G	OCD	Male	27	16	14	13	11	12	23	9
973	AA	CC	CT	TT	GC	GC	A	A	C	C	C	T	T	T	G	C	G	A	control	Female	23	17							14	12	17	16	59
974	GA	CT	CC	TT	GG	GC	G	A	C	T	C	C	T	T	G	G	G	A	OCD	Female	20	12	14	6	11	9	20	19	17	16	21	17	71
975	AA	CC	CT	TT	GC	GG	A	A	C	C	C	T	T	T	G	C	G	A	control	Female	21	14							13	21	12	14	60
976	GA	CT	CC	TT	GG	GC	G	A	C	T	C	C	T	T	G	G	G	A	control	Male	23	16							21	19	20	15	75
977	GG	TT	TT	CT	GG	CC	G	G	T	T	T	T	C	T	G	G	C	G	control	Male	21	14							15	16	18	17	66
978	GA	CT	CC	TT	GG	GC	G	A	C	T	C	C	T	T	G	G	G	A	OCD	Male	32	12	14	18	13	9	22	6	8	6	14	20	48
979	AA	CC	CT	TT	GC	GC	A	A	C	C	C	T	T	T	G	C	G	A	control	Male	23	16							19	12	16	14	61
980	GA	CT	CC	TT	GG	GC	G	A	C	T	C	C	T	T	G	G	G	A	OCD	Male	19	12	13	6	14	12	26	27	16	20	19	11	66
981	GG	TT	CC	TT	GG	CC	G	G	T	T	C	C	T	T	G	G	C	G	OCD	Male	20	12	19	1	18	18	36	27	10	17	10	25	62
982	GG	CT	CC	TT	GG	GC	G	G	C	T	C	C	T	T	G	G	G	G	control	Male	19	12							15	13	15	15	58
983	GG	TT	CC	TT	GG	GC	G	G	T	T	C	C	T	T	G	G	G	G	control	Male	24	16							13	9	16	18	56
984	GG	TT	CT	TT	GG	GC	G	G	T	T	C	T	T	T	G	G	G	G	OCD	Female	61	9	58	3	13	12	25	6
985	GA	CT	TT	CT	GC	GC	G	A	C	T	T	T	C	T	G	C	G	A	OCD	Male	33	12	15	18	14	14	28	26
986	GA		CT	TT	GG	GG	G	A			C	T	T	T	G	G	G	A	control	Male	21	14							17	23	15	14	69
987	GA	CT	CT	TT	GC	CC	G	A	C	T	C	T	T	T	G	C	C	A	control	Male	21	13							13	10	18	10	51
988	GA	TT	CT	TT	GG	GC	G	A	T	T	C	T	T	T	G	G	G	A	OCD	Male	23	16	9	14	14	12	26	10
989	GA	CT	CC	TT	GG	CC	G	A	C	T	C	C	T	T	G	G	C	A	control	Female	22	15							11	13	15	13	52
990	GG	CT	CT	TT	GG	CC	G	G	C	T	C	T	T	T	G	G	C	G	OCD	Female	23	16	7	16	15	13	28	39
991	GG	TT	CT	TT	GG	GC	G	G	T	T	C	T	T	T	G	G	G	G	OCD	Male	31	16	18	13	9	6	15	18
992	GA	CT	CT	TT	GC	GC	G	A	C	T	C	T	T	T	G	C	G	A	control	Female	26	16
993	GG	TT	CT	TT	GG	GC	G	G	T	T	C	T	T	T	G	G	G	G	OCD	Male	29	12	19	10	13	12	25	18
994	GG	TT	CC	TT	GG	GC	G	G	T	T	C	C	T	T	G	G	G	G	OCD	Male	19	12	15	4	11	1	12	1	19	23	19	16	77
995	GG	TT	TT	TT	GG	GG	G	G	T	T	T	T	T	T	G	G	G	G	control	Male	25	16
996	GG	TT	CC	TT	GG	GC	G	G	T	T	C	C	T	T	G	G	G	G	OCD	Female	19	12	9	10	11	15	26	14
997	GG	TT	CT	TT	GG	GC	G	G	T	T	C	T	T	T	G	G	G	G	OCD	Female	33	16	27	6	13	12	25	19
998	GG	TT	CC	TT	GG	CC	G	G	T	T	C	C	T	T	G	G	C	G	OCD	Female	26	12	10	16	10	11	21	18	17	20	19	23	79
999	GG	TT	CT	TT	GG	GC	G	G	T	T	C	T	T	T	G	G	G	G	control	Female	19	13							14	20	12	10	56
1000	GG	TT	CC	TT	GG	CC	G	G	T	T	C	C	T	T	G	G	C	G	control	Female	19	13							14	15	14	15	58
1001	GA	CT	CC	TT	GG	GG	G	A	C	T	C	C	T	T	G	G	G	A	OCD	Female	39	18	30	9	15	16	31	30	16	18	17	21	72
1002	GA	CT	TT	TT	GC	GC	G	A	C	T	T	T	T	T	G	C	G	A	control	Male	19	12							15	20	14	15	64
1003	GA	CT	CT	TT	GC	GG	G	A	C	T	C	T	T	T	G	C	G	A	control	Female	22	15							9	21	16	17	63
1004	GG	TT	CC	TT	GG	CC	G	G	T	T	C	C	T	T	G	G	C	G	control	Male	20	12
1005	GG	TT	CT	TT	GG	GC	G	G	T	T	C	T	T	T	G	G	G	G	control	Male	23	16
1006	GA	CT	CT	TT	GG	GC	G	A	C	T	C	T	T	T	G	G	G	A	OCD	Male	26	16	23	3	13	3	16	5
1007	GG	TT	CT	TT	GG	GC	G	G	T	T	C	T	T	T	G	G	G	G	OCD	Male	22	16	18	4	12	15	27	18	16	21	25	9	71
1008	GG	TT	CT	CC	GG	GC	G	G	T	T	C	T	C	C	G	G	G	G	control	Female	21	15							16	24	19	16	75
1009	GA	CT	CT	CT	GG	GC	G	A	C	T	C	T	C	T	G	G	G	A	OCD	Female	34	12	18	16	14	15	29	38	10	13	12	17	52
1010	GA	CT	CC	TT	GG	GC	G	A	C	T	C	C	T	T	G	G	G	A	control	Female	23	16							18	17	21	14	70
1011	GA	CT	CC	TT	GG	GC	G	A	C	T	C	C	T	T	G	G	G	A	OCD	Male	19	12	18	1	16	16	32	17	13	20	20	14	67
1012	GA	CT	CT	TT	GG	GG	G	A	C	T	C	T	T	T	G	G	G	A	OCD	Male	22	16	14	8	9	9	18	9
1013	GG	TT	CC	TT	GG	GC	G	G	T	T	C	C	T	T	G	G	G	G	control	Female	23	16							13	11	17	15	56
1014	GA	CT	CT	CT	GG	GG	G	A	C	T	C	T	C	T	G	G	G	A	OCD	Female	53	12	29	24	9	12	21	30	15	20	24	24	83
1015	GG	TT	CT	TT	GG	GC	G	G	T	T	C	T	T	T	G	G	G	G	control	Male	19	12
1016	GG	TT	TT	TT	GG	GC	G	G	T	T	T	T	T	T	G	G	G	G	OCD	Male	22	12	9	13	10	9	19	18
1017	GA	TT	CC	TT	GG	GC	G	A	T	T	C	C	T	T	G	G	G	A	OCD	Male	19	12	8	11	13	11	24	8	13	14	9	9	45
1018	GG	TT	TT	TT	GG	GC	G	G	T	T	T	T	T	T	G	G	G	G	control	Male	25	16							6	2	26	11	45
1019	GG	TT	TT	TT	GG	GG	G	G	T	T	T	T	T	T	G	G	G	G	control	Male	26	16
1020	GG	TT	CC	TT	GG	GC	G	G	T	T	C	C	T	T	G	G	G	G	OCD	Female	42	12	30	12	15	17	32	9
1021	GG	TT	CT	TT	GG	GC	G	G	T	T	C	T	T	T	G	G	G	G	OCD	Male	29	12	15	14	12	14	26	18
1022	GA	CT	CC	TT	GG	GC	G	A	C	T	C	C	T	T	G	G	G	A	OCD	Female	46	12	16	30	13	12	25	19
1023	GA	CC	CT	TT	GG	GC	G	A	C	C	C	T	T	T	G	G	G	A	control	Male	19	12							14	18	15	16	63
1024	GA	CT	CT	CT	GG	GG	G	A	C	T	C	T	C	T	G	G	G	A	OCD	Male	37	18	16	21	14	15	29	23	16	20	21	18	75
1025	GA	CT	CC	TT	GG	CC	G	A	C	T	C	C	T	T	G	G	C	A	control	Female	21	15							11	16	18	17	62
1026	GA	CT	CC	TT	GG	GC	G	A	C	T	C	C	T	T	G	G	G	A	OCD	Male	45	12	17	28	19	18	37	29
1027	GA	CT	CT	TT	GC	GC	G	A	C	T	C	T	T	T	G	C	G	A	OCD	Male	20	12	10	10	13	12	25	18
1028	GA	CT	CC	TT	GG	GC	G	A	C	T	C	C	T	T	G	G	G	A	control	Female	23	16							22	13	21	11	67
1029	GG	TT	CC	TT	GG	GC	G	G	T	T	C	C	T	T	G	G	G	G	OCD	Male	33	18	13	20	10	11	21	19
1030	GA	CT	CT	TT	GC	GC	G	A	C	T	C	T	T	T	G	C	G	A	control	Female	21	14							20	16	18	17	71
1031	GG	TT	CC	TT	GG	CC	G	G	T	T	C	C	T	T	G	G	C	G	control	Female	25	17							21	17	20	23	81
1032	GG	TT	CT	CT	GG	GG	G	G	T	T	C	T	C	T	G	G	G	G	control	Female	20	14							15	16	15	16	62
1033	GG	CT	CC	TT	GG	GG	G	G	C	T	C	C	T	T	G	G	G	G	control	Male	23	16
1034	GA	CT	CT	CT	GC	GG	G	A	C	T	C	T	C	T	G	C	G	A	control	Male	24	16							24	14	17	9	64
1035	GG	TT	CT	CT	GG	GC	G	G	T	T	C	T	C	T	G	G	G	G	OCD	Male	33	12	14	19	10	16	26	13
1036	GG	TT	CT	CT	GG	GC	G	G	T	T	C	T	C	T	G	G	G	G	OCD	Female	30	12	20	10	15	17	32	25
1037	GG	TT	CC	TT	GG	GC	G	G	T	T	C	C	T	T	G	G	G	G	OCD	Female	37	16	19	18	15	15	30	11	13	22	16	19	70
1038	GG	TT	CC	TT	GG	CC	G	G	T	T	C	C	T	T	G	G	C	G	OCD	Male	30	16	14	16	7	11	18	0
1039	GA	TT	CT	TT	GC	CC	G	A	T	T	C	T	T	T	G	C	C	A	OCD	Male	62	16	19	43	13	12	25	18
1040	GG	TT	TT	TT	GG	GG	G	G	T	T	T	T	T	T	G	G	G	G	control	Male	24	16							17	14	21	12	64
1041	GA	CT	CC	TT	GG	GC	G	A	C	T	C	C	T	T	G	G	G	A	OCD	Female	36	12	35	1	9	9	18	25
1042	GA	CT	CC	TT	GG	GC	G	A	C	T	C	C	T	T	G	G	G	A	control	Female	22	14							10	18	15	13	56
1043	GA	CT	CT	TT	GG	GC	G	A	C	T	C	T	T	T	G	G	G	A	control	Female	19	12							12	12	11	14	49
1044	GA	CT	CT	CT	GG	GG	G	A	C	T	C	T	C	T	G	G	G	A	OCD	Male	50	16	24	26	16	16	32	19
1045	GA	CT	CT	TT	GC	GC	G	A	C	T	C	T	T	T	G	C	G	A	control	Female	21	14							16	25	20	10	71
1046	GG	TT	TT	TT	GG	GG	G	G	T	T	T	T	T	T	G	G	G	G	OCD	Male	19	12	12	7	14	1	15	23	13	19	17	21	70
1047	GG	CT	CT	TT	GC	GC	G	G	C	T	C	T	T	T	G	C	G	G	OCD	Male	35	9	22	13	13	13	26	12
1048	GG	TT	CT	TT	GG	GC	G	G	T	T	C	T	T	T	G	G	G	G	OCD	Male	22	16	13	9	15	15	30	10	10	13	12	12	47
1049	GG	TT	CC	TT	GG	GC	G	G	T	T	C	C	T	T	G	G	G	G	control	Male	26	16							14	14	15	12	55
1050	GG	TT	TT	CT	GG	GG	G	G	T	T	T	T	C	T	G	G	G	G	control	Female	23	16							20	19	21	12	72
1051	AA	CC	TT	TT	CC	GG	A	A	C	C	T	T	T	T	C	C	G	A	OCD	Male	27	16	16	11	13	13	26	10	20	18	19	19	76
1052	GA	CT	CT	TT	GG	GC	G	A	C	T	C	T	T	T	G	G	G	A	control	Male	24	14
1053	GG	TT	CT	TT	GG	GG	G	G	T	T	C	T	T	T	G	G	G	G	OCD	Female	41	14	18	23	13	12	25	19	15	15	14	18	62
1054	GA	CT	CC	TT	GG	CC	G	A	C	T	C	C	T	T	G	G	C	A	OCD	Female	23	16	20	3	13	12	25	18
1055	GA	CT	CC	TT	GG	GC	G	A	C	T	C	C	T	T	G	G	G	A	control	Male	23	16							10	14	15	15	54
1056	GA	CT	CT	TT	GC	GC	G	A	C	T	C	T	T	T	G	C	G	A	OCD	Male	23	16	7	16	13	16	29	21	16	28	28	20	92
1057	GG	TT	CC	TT	GG	GC	G	G	T	T	C	C	T	T	G	G	G	G	OCD	Male	22	16	19	3	15	15	30	28	19	12	22	23	76
1058	GA	CT	TT	TT	GC	CC	G	A	C	T	T	T	T	T	G	C	C	A	OCD	Male	34	16	19	15	10	16	26	2	18	13	11	6	48
1059	GA	CT	TT	TT	GC	GC	G	A	C	T	T	T	T	T	G	C	G	A	OCD	Male	19	12	12	7	13	14	27	11	16	9	15	23	63
1060	GA	CT	CT	CT	GG	GC	G	A	C	T	C	T	C	T	G	G	G	A	OCD	Female	19	12	15	4	12	14	26	11
1061	GG	TT	CC	TT	GG	GC	G	G	T	T	C	C	T	T	G	G	G	G	control	Female	19	12							15	16	13	15	59
1062	GG	TT	CC	TT	GG	CC	G	G	T	T	C	C	T	T	G	G	C	G	control	Male	25	16
1063	GG	TT	CC	TT	GG	CC	G	G	T	T	C	C	T	T	G	G	C	G	control	Female	23	16							20	17	18	15	70
1064	GG	TT	CT	CT	GG	GC	G	G	T	T	C	T	C	T	G	G	G	G	control	Female	23	16							18	15	21	17	71
1065	GA	CT	CC	TT	GC	GC	G	A	C	T	C	C	T	T	G	C	G	A	control	Female	20	14							14	17	13	13	57
1066	GA	CT	CT	TT	GC	GC	G	A	C	T	C	T	T	T	G	C	G	A	OCD	Female	40	12	18	22	13	12	25	18
1067	GA	CT	CT	CT	GG	GG	G	A	C	T	C	T	C	T	G	G	G	A	OCD	Female	34	12	10	24	15	18	33	27	18	15	14	14	61
1068	GA	CT	CT	TT	GC	GC	G	A	C	T	C	T	T	T	G	C	G	A	OCD	Female	22	16	7	15	15	13	28	29	3	20	6	15	44
1069	GA	TT	CT	TT	GC	GC	G	A	T	T	C	T	T	T	G	C	G	A	OCD	Male	27	18	6	21	15	14	29	19
1070	GG	TT	CC	TT	GG	CC	G	G	T	T	C	C	T	T	G	G	C	G	control	Male	21	14							17	20	16	12	65
1071	GA	TT	CC	TT	GG	GC	G	A	T	T	C	C	T	T	G	G	G	A	control	Female	23	16							20	20	19	15	74
1072	GG	TT	CC	TT	GG	CC	G	G	T	T	C	C	T	T	G	G	C	G	control	Male	22	14							17	13	10	11	51
1073	GG	TT	CT	TT	GG	GC	G	G	T	T	C	T	T	T	G	G	G	G	OCD	Male	27	12	18	9	13	12	25	18
1074	GG	TT	CC	TT	GG	GG	G	G	T	T	C	C	T	T	G	G	G	G	OCD	Female	29	16	12	17	15	17	32	20	15	18	17	16	66
1075	GA	CT	CT	TT	GC	GC	G	A	C	T	C	T	T	T	G	C	G	A	OCD	Female	39	16	23	16	13	12	25	19
1076	GA	CT	CT	CT	GG	GC	G	A	C	T	C	T	C	T	G	G	G	A	OCD	Female	19	12	6	13	12	11	23	18	17	9	16	8	50
1077	GG	TT	CT	CT	GG	GC	G	G	T	T	C	T	C	T	G	G	G	G	OCD	Female	44	12	20	24	11	10	21	9	17	12	16	16	61
1078	GG	TT	CC	TT	GG	GC	G	G	T	T	C	C	T	T	G	G	G	G	OCD	Male	36	16	14	22	10	10	20	21
1079	GG	TT	CC	TT	GG	CC	G	G	T	T	C	C	T	T	G	G	C	G	control	Male	22	14							23	21	17	10	71
1080	GA	CT	CC	TT	GG	CC	G	A	C	T	C	C	T	T	G	G	C	A	OCD	Male	30	12	19	11	13	12	25	18
1081	GG	TT	CC	TT	GG	CC	G	G	T	T	C	C	T	T	G	G	C	G	control	Female	22	14							16	19	15	9	59
1082	GA	CC	CT	TT	GC	GG	G	A	C	C	C	T	T	T	G	C	G	A	control	Male	24	14							12	19	17	9	57
1083	GG	TT	CC	TT	GG	CC	G	G	T	T	C	C	T	T	G	G	C	G	control	Male	21	14							14	11	15	9	49
1084	GA	CT	CT	TT	GC	CC	G	A	C	T	C	T	T	T	G	C	C	A	OCD	Male	24	16	17	7	13	12	25	18
1085	GG	TT	CC	TT	GG	CC	G	G	T	T	C	C	T	T	G	G	C	G	control	Female	19	13							11	17	9	19	56
1086	GG	TT	CC	TT	GG	GC	G	G	T	T	C	C	T	T	G	G	G	G	control	Male	23	16							19	17	16	15	67
1087	GG	TT	CC	TT	GG	GC	G	G	T	T	C	C	T	T	G	G	G	G	control	Female	21	15							19	20	13	15	67
1088	GG	TT	CC	TT	GG	GC	G	G	T	T	C	C	T	T	G	G	G	G	control	Female	21	15
1089	GG	TT	CT	TT	GG	GG	G	G	T	T	C	T	T	T	G	G	G	G	control	Male	23	16							10	12	12	11	45
1090	GG	TT	CT		GG	CC	G	G	T	T	C	T			G	G	C	G	OCD	Male	50	12	40	10	7	7	14	21	17	12	15	3	47
1091	GA	CT	CT	TT	GC	GC	G	A	C	T	C	T	T	T	G	C	G	A	OCD	Male	32	12	22	10	8	8	16	5	8	8	7	17	40
1092	GG	TT	CT	TT	GC	CC	G	G	T	T	C	T	T	T	G	C	C	G	OCD	Male	30	16	16	14	16	12	28	31	14	19	15	16	64
1093	GG	TT	CT	TT	GG	GC	G	G	T	T	C	T	T	T	G	G	G	G	control	Female	25	16
1094	GA	CT	CT	TT	GC	CC	G	A	C	T	C	T	T	T	G	C	C	A	OCD	Female	38	16	37	1	13	14	27	28
1095	GG	TT	CT	TT	GG	CC	G	G	T	T	C	T	T	T	G	G	C	G	OCD	Female	22	16	9	13	13	12	25	18	24	22	19	24	89
1096	GA	CT	CT	TT	GC	GC	G	A	C	T	C	T	T	T	G	C	G	A	OCD	Female	31	16	30	1	12	12	24	16	17	10	17	12	56
1097	GG	TT	CC	TT	GG	GC	G	G	T	T	C	C	T	T	G	G	G	G	control	Male	19	11							11	19	17	12	59
1098	GG	TT	CC	TT	GG	CC	G	G	T	T	C	C	T	T	G	G	C	G	OCD	Male	19	12	18	1	8	12	20	52	19	16	11	13	59
1099	GG	TT	CC	TT	GG	GC	G	G	T	T	C	C	T	T	G	G	G	G	OCD	Female	21	12	13	8	9	9	18	2
1100	GG	TT	CT	CT	GG	CC	G	G	T	T	C	T	C	T	G	G	C	G	control	Male	23	16
1101	GG	TT	CC	TT	GG	CC	G	G	T	T	C	C	T	T	G	G	C	G	OCD	Male	41	18	37	4	10	11	21	16
1102	GG	TT	CC	TT	GG	CC	G	G	T	T	C	C	T	T	G	G	C	G	control	Male	19	12							14	12	14	8	48
1103	GG	TT	TT	CT	GG	GG	G	G	T	T	T	T	C	T	G	G	G	G	OCD	Male	19	12	15	4	8	7	15	12	15	13	16	9	53
1104	AA	CC	CC	TT	GC	GC	A	A	C	C	C	C	T	T	G	C	G	A	OCD	Female	40	16	22	18	10	12	22	11	14	13	13	11	51
1105	GA	CT	TT	CT	GG	GG	G	A	C	T	T	T	C	T	G	G	G	A	control	Male	22	14							12	16	13	10	51
1106	GG	TT	CC	TT	GG	GC	G	G	T	T	C	C	T	T	G	G	G	G	control	Female	26	19							18	18	15	14	65
1107	GA	CT	CC	TT	GG	GG	G	A	C	T	C	C	T	T	G	G	G	A	OCD	Male	19	12	18	1	14	11	25	16	9	13	20	7	49
1108	GG	TT	CC	TT	GG	GC	G	G	T	T	C	C	T	T	G	G	G	G	control	Male	21	14
1109	GG	TT	CT	TT	GG	GC	G	G	T	T	C	T	T	T	G	G	G	G	OCD	Male	20	12	13	7	20	19	39	18
1110	GG	TT	CC	TT	GG	GC	G	G	T	T	C	C	T	T	G	G	G	G	OCD	Female	31	16	27	4	18	15	33	16	17	20	24	24	85
1111	AA	CC	CC	TT	GG	CC	A	A	C	C	C	C	T	T	G	G	C	A	control	Male	22	16							18	21	22	16	77
1112	GG	TT	CT	TT	GG	GC	G	G	T	T	C	T	T	T	G	G	G	G	control	Male	26	16							21	17	13	23	74
1113	GG	TT	CT	TT	GC	CC	G	G	T	T	C	T	T	T	G	C	C	G	OCD	Female	39	16	18	21	13	12	25	19
1114	AA	CC	CC	TT	GG	GG	A	A	C	C	C	C	T	T	G	G	G	A	OCD	Female	48	16	46	2	17	17	34	30	18	21	26	22	87
1115	GG	TT	CC	TT	GG	CC	G	G	T	T	C	C	T	T	G	G	C	G	control	Female	21	14							22	18	16	21	77
1116	GG	TT	CC	TT	GG	CC	G	G	T	T	C	C	T	T	G	G	C	G	OCD	Female	22	12	15	7	11	11	22	7
1117	GG	TT	CT	CT	GG	CC	G	G	T	T	C	T	C	T	G	G	C	G	OCD	Male	21	12	6	15	7	8	15	8	21	18	23	24	86
1118	GG	TT	CT	TT	GG	GC	G	G	T	T	C	T	T	T	G	G	G	G	control	Male	25	16							18	20	19	12	69
1119	GG	TT	CT	TT	GG	GC	G	G	T	T	C	T	T	T	G	G	G	G	OCD	Male	27	16	9	18	11	12	23	17
1120	GG	TT	CC	TT	GG	GC	G	G	T	T	C	C	T	T	G	G	G	G	control	Female	19	12							17	14	12	13	56
1121	GG	TT	CC	TT	GG	GC	G	G	T	T	C	C	T	T	G	G	G	G	OCD	Male	24	16	17	7	9	9	18	12	18	16	16	17	67
1122	GA	CT	CC	TT	GG	GC	G	A	C	T	C	C	T	T	G	G	G	A	OCD	Male	20	12	19	1	11	10	21	20	18	17	18	13	66
1123	GG	TT	CC	TT	GG	GC	G	G	T	T	C	C	T	T	G	G	G	G	OCD	Female	19	12	14	5	17	15	32	26	13	18	17	17	65

## Sheet: Sheet1
variable name	description
id	id number
rs2228622	SLC1A1 SNP1
rs3780412	SLC1A1 SNP2
rs301430	SLC1A1 SNP3
rs301434	SLC1A1 SNP4
rs3087879	SLC1A1 SNP5
rs301443	SLC1A1 SNP6
rs2228622.a1	SNP1 allele1
rs2228622.a2	SNP1 allele2
rs3780412.a1	SNP2 allele1
rs3780412.a2	SNP2 allele2
rs301430.a1	SNP3 allele1
rs301430.a2	SNP3 allele2
rs301434.a1	SNP4 allele1
rs301434.a2	SNP4 allele2
rs3087879.a1	SNP5 allele1
rs3087879.a2	SNP5 allele2
rs301443.a1	SNP6 allele1
rs301443.a2	SNP6 allele2
group	affected stats
sex	sex
age	age
Edu_yrs	length of education, years
Onset_age	onset age
Illness_dur	duration of illness, years
YBOCS_obs	YBOCS obsession score
YBOCS_comp	YBOCS compulsion score
YBOCS_total	YBOCS total score
MADRS	MADRS score
IRI_PT	IRI perspective taking
IRI_FS	IRI fantasy
IRI_EC	IRI empathic concern
IRI_PD	IRI personal distress
IRI_total	IRI total score
